# Supplementary material for: Evaluation of Cross-Protection of African Swine Fever Vaccine ASFV-G-ΔI177L Between ASFV Biotypes
Source: Vaccines (Basel). 2025 Aug 13;13(8):858. doi: 10.3390/vaccines13080858 (PMC12390177; doi:10.3390/vaccines13080858)
Supplement: Supplementary file 1 [file vaccines-13-00858-s001.zip]

Archive with 1 entries (1 files):
- vaccines-3735848-supplementary.xlsx
