# Supplementary material for: Evaluation of Cross-Protection of African Swine Fever Vaccine ASFV-G-ΔI177L Between ASFV Biotypes
Source: Vaccines (Basel). 2025 Aug 13;13(8):858. doi: 10.3390/vaccines13080858 (PMC12390177; doi:10.3390/vaccines13080858)
Supplement: Supplementary file 1 [file vaccines-13-00858-s001.zip › vaccines-3735848-supplementary.xlsx]

## Sheet: Supplemental table 1
	Ghana2021	Ba71	Pret4	Kenya1033	Uganda65	Henan G1/II
285L	na	na	K27S, S32G, S36P, H44N, N47K, T84A	V6G, I16V, I24F, K27G, FS31-32IG, S36P, R56G, R63Q, YS68-69HF, S77P, T84A	V6G, I16V, TI23-24SF, K27G, FS31-32IG, S36P, G40E, E48K, R56G, R63Q, R66K, YS68-69HF, S77P, T84A	K27R, S36P, N71S, T84A
A104R
A137R	I100T	I100T	K14R, N18D, I30V, S48P, H66Q, F94I, G137S	V4I, E11D, N18T, HR20-21YQ, N29S, N32D, I37A, E40V, T43A, H66P, R72K, F78Y, I82V, P92S, FV94-95IL, I100T, G137S	V4I, E11D, N18T, HR20-21YQ, N29S, N32D, I37A, E40A, T43A, F61S, H66P, R72K, F78Y, I82V, PTFV92-95SSIL, I100T, Q124E, G137S	I100T
A151R	E8K, YH15-16EN, LEN18-20VLS, I24V, T28V, G40D, T42S, D50A, I55K, K66N, K108E, N115D, H123C	YH15-16EN, LEN18-20VLS, I24V, T28V, G40D, T42S, D50A, I55K, K66N, K108E, N115D, H123C	YH15-16EN, LEN18-20VLS, I24V, T28V, I39M, NT41-42DS, D50A, I55K, K108E, H123C	M1Del, YH15-16DN, E19Q, G21S, I24L, I39N, T42D, SK56-57GQ, D59N, K66N, I72V, I77A, N82T, I85V, S87V, TQ92-93IR, E97K, D99N, Y105N, K108V, WN114-115YK, H123N, TN142-143S, M145L, I149L	M1Del, YH15-16DN, E19Q, G21S, I24L, I39N, T42D, SK56-57GQ, D59N, K66N, I72V, I77A, N82T, I85V, S87V, TQ92-93IR, E97K, D99N, Y105N, K108V, WN114-115YK, H123N, TN142-143S, M145L, I149L	YH15-16EN, LEN18-20VLS, I24V, T28V, G40D, T42S, D50A, I55K, K66N, K108E, N115D, H123C, M145I
A179L	T55I		V63A, M146I	I24M, E48D, V63A, G72E, K96R, M146I, F166L, Q171H	I24M, E48D, V63A, G72E, K96R, M146I, F166L, Q171H
A224L	D40G, L52F, A83G, Q121K	D40G, L52F, A83G, Q121K	I29V, A83G, Q121K, R129K, R141Q, E163D	Ins0-0MYNKYIIYEFNCVNTISF, F2Y, P10T, V24A, I29V, Q34K, A83G, YNN112-114FTH, F117S, Q121K, P138C, I149M, A171V, H173Y, N181K, P196Q, K198N, N205S, H214Y, T217M, V222I	Ins0-0MYNKYIIYEFNCVNTISF, F2Y, P10T, V24A, I29V, Q34K, A83G, YNN112-114FTH, F117S, Q121K, P138C, I149M, A171V, H173Y, P196Q, K198N, N205S, H214Y, T217M, V222I	D40G, L52F, A83G, Q121K
A238L	MPKASINTKNYRTYGKRAWLLPAIRHLKMVINSLSKEVRKKRTLKIKGVKSYSGVGATFK1-60Del, G165E, R176K, SL197-198TS, M200V, NLSTCISLFTSWMFSTGGLR243-262KPLYMHFPLYKLDVFHRWFK, S264K, LLLLAVNIMSMKNFLNRIQSSCV---------267-289IIITGCKNNVYEKLPEQNPNFLCVKKLNKYGK	MPKASINTKNYRTYGKRAWLLPAIRHLKMVINSLSKEVRKKRTLKIKGVKSYSGVGATFK1-60Del, G165E, R176K, SL197-198TS, M200V, NLSTCISLFTSWMFSTGGLR243-262KPLYMHFPLYKLDVFHRWFK, S264K, LLLLAVNIMSMKNFLNRIQSSCV---------267-289IIITGCKNNVYEKLPEQNPNFLCVKKLNKYGK	S53N, RE68-69NQ, K76G, N86D, E129K, P140H, K145N, G165E, I193M, S197T, NLSTCISLFTSWMFSTGGLR243-262KPLYMHFPLYKLDVFHRWFK, S264K, LLLLAVNIMSMKNFLNRIQSSCV---------267-289IIITGCKNNVYEKLPEQNPNFLCVKKLNKYGK	MPKASINTKNYRTYGKRAWLLPAIRHLKMVINSLSKEVRKKRTLKIKGVKSYSGVGATFKMEHMFPER1-68-----------------------------------------------------------MDTVGLFSA, I70V, N72H, VK75-76IE, RN83-84K, N86D, E92R, T96A, KNGSS106-110QSKIT, I121L, K125R, E129K, NPH139-141SHY, AL150-151VW, I162L, G165E, G168E, N173I, TRI175-177IKV, LP179-180FR, M185I, I193M, S197T, NM199-200SV, F206Y, D209N, T211N, HR216-217LK, TA220-221NT, N…	MPKASINTKNYRTYGKRAWLLPAIRHLKMVINSLSKEVRKKRTLKIKGVKSYSGVGATFKMEHMFPER1-68-----------------------------------------------------------MDTVGLFSA, I70V, N72H, VK75-76IE, RN83-84K, N86D, E92R, T96A, KNGSS106-110QSKIT, I121L, K125R, E129K, NPH139-141SHY, AL150-151VW, I162L, G165E, G168E, N173I, TRI175-177IKV, LP179-180FR, M185I, I193M, S197T, NM199-200SV, F206Y, D209N, TQ211-212NR, HR216-217LK, TA220-22…	MPKASINTKNYRTYGKRAWLLPAIRHLKMVINSLSKEVRKKRTLKIKGVKSYSGVGATFK1-60Del, G165E, R176K, SL197-198TS, M200V, NLSTCISLFTSWMFSTGGLR243-262KPLYMHFPLYKLDVFHRWFK, S264K, LLLLAVNIMSMKNFLNRIQSSCV---------267-289IIITGCKNNVYEKLPEQNPNFLCVKKLNKYGK
A240L	A7T, K22R, ET25-26KA, I35V, H38R, D48G, TI57-58MT, R73H, I77S, V82A, Y88F, R94H, V101A, T115I, D159N, F166L, MI180-181TM, L187I, Y222C, FIV----234-236DDDGFII	A7T, K22R, ET25-26KA, I35V, H38R, D48G, TI57-58MT, R73H, I77S, V82A, Y88F, R94H, V101A, T115I, D159N, F166L, MI180-181TM, L187I, Y222C, FIV----234-236DDDGFII	I11V, G13R, K22R, ET25-26KA, I35V, H38R, T57M, R73C, I77V, V82A, Y88F, V101A, T115I, D159N, F166L, MI180-181TM, L187I, D211E, D218E, Y222C, FIV---234-236DDDFII	Ins0-0MNFFTYLLI, MK21-22IR, ET25-26NA, CMD29-31NKR, NA33-34DV, CI36-37YM, N41S, D43N, T45D, D48K, Q52D, TIE57-59IVK, S61P, K67E, S74C, I77T, V82A, Y88F, V101A, G107R, T109M, E111D, K117N, K127N, T136H, F141Y, K144E, T149I, N153Q, TI155-156IN, MDD158-160INE, NR164-165DK, I168A, T172N, HM179-180DK, LT183-184FS, L187I, DN191-192EK, SC194-195LN, N197D, DK204-205GM, L207F, VQ209-210IH, N213D, FD215-21…	G15E, MK21-22IR, ET25-26NA, CMD29-31NKK, NA33-34DV, CI36-37YL, N41S, D43N, T45D, D48K, Q52D, TIE57-59IVK, S61P, K67E, S74C, I77T, V82A, Y88F, V101A, G107R, T109M, E111D, K117N, K127N, T136H, F141Y, K144E, T149I, N153Q, TI155-156IN, MDD158-160INE, R165K, I168A, T172N, HM179-180DK, LT183-184FS, L187I, DN191-192EK, SC194-195LN, N197D, DK204-205GM, L207F, Q210H, N213D, FD215-216IH, Y222C, DNNDKE225-2…	A7T, K22R, ET25-26KA, I35V, H38R, D48G, TI57-58MT, R73H, I77S, V82A, Y88F, R94H, V101A, T115I, D159N, F166L, MI180-181TM, L187I, Y222C, FIV----234-236DDDGFII
A859L	A109T, Ins145E, TK381-382NR, K421R, A426E, AHGSVSELLQLA563-574VR---IVAIGTS, AIR577-579TLW, GT581-582AG, GKIDRLT584-590NRPPYPQ, SER592-594ETS, PWKAAFAELKRTVEICCRYPKINDGFHFGGATLRFDTWYKWVIKSYLQYKNKEPSSLEPYQVSDLESLQDWTTRGVGGPYPWEESMAFLETWLAQNKGELVAIDIHQGGWIGLDATPMERLSGVLTTVSQRDGRSYGKNKKLRPKKGFMIPPQQAQDLDRIFGKHNLKWRKDRVNGFLKEDEHGNYTGEPTCIQEAYRTFKEYVKTNPEYIEKYWPGYAKGKHKHQELPHIWEKGLAPPRYKAFKDGNKQLIQRSPK…	A109T, Ins145E, TK381-382NR, K421R, A426E, Q751E, K829S	Ins145E, Y400H, P406T, A426E	A15T, K45R, S53P, V80L, D99N, S107A, A109T, L123S, -H145-146DR, D157G, A162T, K170R, R181Q, Q231L, L240M, N255T, F264I, A266V, R270Q, P273S, P379L, TK381-382NR, IPA405-407VRS, A426E, Q430L, R526K, S568A, K647N, S658L, K735R, Q751E, V769D, R793Q, K829S, Q845R, I856V	A15T, K45R, S53P, V80L, D99N, S107A, A109T, L123S, K133R, -H145-146DR, D157G, A162T, K170R, R181Q, Q231L, L240M, N255T, F264I, A266V, R270Q, P273S, P379L, TK381-382NR, IPA405-407VRS, A426E, Q430L, R526K, S568A, K647N, S658L, K735R, Q751E, V769D, R793Q, K829S, Q845R, I856V	A109T, Ins145E, TK381-382NR, K421R, A426E, Q751E, K829S
ACD_00090	MDSKVNICRPS1-11Del, VY26-27AR, I30M, VY32-33AR, Q36M, IIS38-40LVG, CCLWVSQ42-48PINGPYP	na	MDSKVNICRPS1-11Del, A20V, IAVYQQQ30-36Q------, I38F	MDSKVNICRPS1-11Del, I24L, VY26-27AR, Q36V, IIS38-40LVG, CCLWVSQ42-48PINRPYP	D2N, K4R, N6I, S11N, IAVYQQQ30-36V------, IIS38-40LVG, CCLWVSQ42-48PINRPYP	MDSKVNICRPS1-11Del, VY26-27AR, I30M, VY32-33AR, Q36M, IIS38-40LVG, CCLWVSQ42-48PINGPYP
ACD_00190	na	na	CNYKFVFFFLFCNG---------3-16SFFSYSATGNIKWWPIHLFNKKY	na	na	I2M, FLFCNG11-16RNG---
ACD_00210	na	na	N12S, C28R, T30A, DR39-40GC, TL47-48PY, SIQNLSFNPDNVSVYEKKFFLLMYEFLYES50-79QYRV--------------------------	TGC2-4YLF, TASTKRNTITFMAATYKLQLMGCNTATYRLHLIDRDSKGMKTLPSIQNLSFNPDNVSVYEKKFFLLMYEFLYES6-79KKKFFYSCMNSYTNHHM---------------------------------------------------------	TGCMTASTKRNTITFMAATYK2-22YRLRLINRDSKGMETLSSIQS, QLMGC24-28NFNPG, TAT30-32VSI, RLHLIDRDSKGMKT34-47EKKIFYSCMNSYTM, PSIQNLSFNPDNVSVYEKKFFLLMYEFLYES49-79RAQ----------------------------	S8N, N12S, T20P, KLQ22-24RSR, MGCNTA26-31KRYENL, YRLHLIDRDSKGMKTLPSIQNLSFNPDNVSVYEKKFFLLMYEFLYES33-79LNIEFKF----------------------------------------
ACD_00270	QIQEII5-10RSKK--	na	na	na	T2I, GQIQEI-------------I--4-10LYTKMFSISSTMCLIKIIYGHK	QIQEII5-10RSKK--
ACD_00600	T37-38A, P40L	T37-38A, P40L	L27F, D44E, C49Y	S2P, N6T, N14M, SH17-18NR, F22L, T25N, L27V, RI29-30HV, P40L, D45E	S2P, N6T, N14M, SH17-18NR, F22L, T25N, L27V, RI29-30HV, P40L, D45E	P36S, P40L
ACD_01020				I15T, K29R	I15T, K29R
ACD_01870	NTSYMLICYFKNICIFNRRVLFLLRMMPSLF--------2-32RSILIKNDAVFILNLGLKFKEVFINYNHGNLFSNCLCEK	na	na	MNTSYMLICY1-10-------MYS, FNRR17-20ATDV, FLLRMMP23-29SYQKCQN, LF-31-32SLF	na
ACD_01960	R14G, T25I, L41Q	R14G, T25I, L41Q	na	na	na
B117L	Ins44-44AV, T46A	Ins44-44AV, T46A	M26T, V34T, T36V, Y38R, TTSHA40-44AM---, T46A, T54A	C14Y, E17D, P19S, Q27R, TSHV31-34AAFH, TSY36-38APH, TTSHA40-44Del, TPHA46-49AFNT, A51T, T54A	C14Y, E17D, PTH19-21S--, Q27R, TSHV31-34AAFH, TSY36-38APH, TTSH-----40-44AAFNAAPHA, TPHA46-49AFNT, A51T, T54A	Ins44-44AV, T46A
B119L			S11A, S24G, Q48R	Y8F, S11A, S24N, R46M, Q48R, N81K	Y8F, S11A, S24N, R46M, Q48R, N81K	F18S
B125R				P45H, A55G	P45H, A55G
B169L	Ins137-137GPKPA, V142T, LP144-145SA	Ins137-137GPKPA, V142A, LP144-145SA	P131A, P134S, Ins137-137DSKPA, V142A, LP144-145SA	V64I, I113V, SN119-120PD, Q126R, K129M, PA131-132SP, P134S, S139F, VSLPD142-146AEPAV, V151I	V64I, I113V, SN119-120PD, Q126R, K129M, P131S, PKPADSKPVSLPD134-146Del, V151I	Ins137-137GPKPAGPKPA, V142A, LP144-145SA
B175L	S22T	S22T		A26S, T29A, D34G, T49S, V105I, V107L, K137R, AP139-140GL, I158V, H172D	A26S, T29A, D34G, T49S, V105I, V107L, K137R, P140L, H172D
B263R	T239I	T239I	T29S, M41I, V261M	T29S, M41L, T73S, D138E, I149V, P167S, H185Q, T242A	T29S, M41L, T73S, D138E, I149V, P167S, H185Q, T242A
B318L	E54K, A118V, SV235-236TI	E54K, A118V, SV235-236TI	N45K, A118V, SV235-236TI, H251N, Q277R, F300Y	K25Q, A118V, I174V, H180N, SV235-236TI, M241A, H251N, W268R, Q277R, D282V, G296E, F300Y	S19F, K25Q, A118V, I174V, H180N, SV235-236TI, M241A, H251N, W268R, Q277R, D282V, G296E, F300Y	E54K, A118V, SV235-236TI
B354L	H304N	H304N	H304N, N353T	Ins0-0MNSKKKFYIQKQNCNNIETIILRLKCSMCTMRYGWICGSI, H6P, C182S, H304Y, A318T	Ins0-0MNSKKKFYIQKQNCNNIETIIMLKCSMCLTIRYGWICGSR, H6P, C182S, H304Y	H304N
B385R			Q20E, A24M, S33N, M35-36L, P218S	Q20E, M35-36L, T104A, V107M, K123R, P218S	Q20E, M35-36L, T104A, V107M, K123R, P218S
B407L	I77V, G87R, ---------S-131-131NRIGNSISGNR, V134I, D136S, I139V, NG141-142D, I185F	I77V, G87R, GSIRS127-131Del, V134I, D136S, I139V, NG141-142D, I185F	P74A, I77V, G87S, N126D, S131D, V134I, D136S, S138N, N141D, G147S, L153P, C155R, D231E	Ins0-0MPKTFLFKLSLNSIVYLFAFRAENFLRRKLYLSYTPLK, S43N, P74A, I77V, GR84-85RG, G87S, KV-89-90MIS, G92D, I94L, SVCT98-101GLRR, I104V, S106T, V109I, G112E, IR114-115VC, I119M, I124M, NGSIRS126-131H-----, V134I, D136N, I139V, N141D, K148R, L153P, CN155-156RS, --G163-164IHS, A184V, N192H, D231E, E235D, D262G, V278A, L350F	Ins0-0MPKTFLFKFSLNSIVYLFALKAENFLRKRRYLSYTPLL, S43N, P74A, I77V, GR84-85RG, G87S, KV-HG89-92MISRD, I94L, R96H, SVCT98-101GLRH, SICS103-106GLRR, SG111-112TD, R115C, G117E, IR119-120VC, I124M, NGSIRS126-131S-----, V134I, D136N, I139V, N141D, K148R, L153P, CN155-156RS, --G163-164IHS, A184V, N192H, D231E, E235D, D262G, V278A, L350F
B438L	L181I, R185K, D261G, S292A	L181I, R185K, D261G, S292A	EK58-59GQ, H109Y, R122K, AS137-138SG, G141D, H204C, K212Q, N223K, G231E, D261G, M264I, Y279H, T320A, S366N	S37A, Y53C, E58G, S96P, N100D, HF105-106NL, N108I, S138T, GT141-142SI, P150F, S162I, V164M, L181V, L184F, T186I, GI231-232VM, S257C, D261G, M264I, P270S, S273L, V314I, N360H, T401S	S37A, Y53C, S96P, N100D, HF105-106NL, N108I, S138T, G141S, P150L, S162I, V164M, L181V, T186I, GI231-232VM, S257C, D261G, M264I, P270S, S273L, V314T, N360H, T401S	L181I, R185K, D261G, S292A
B475L	V88I, N209K, L319P, I333L, T380N, S389P, D392E, F395L, I418T	V88I, N209K, L319P, I333L, T380N, S389P, D392E, F395L, I418T	T89S, N209K, M284T, L319S, T329Del, I333L, G359S, Ins361-361KPVFKQD, ID371-372N, K375N, T380D, IS388-389KP, DN392-393ED, F395L, D398K, Ins403-403EEDILE, T408K, N460Y	L15F, T40M, N83S, T89S, I96L, E110D, I138V, KV147-148RI, E181K, A189T, H200Y, N209K, D215E, T246S, S249N, E269D, T274A, A276R, E280Q, VEME282-285ETEL, LRKQ287-290REQE, T294A, H310Q, L319S, R326Q, T329-330-S, HT345-346NV, D354T, V356L, FG358-359LN, Ins361-361NP, P363I, ENILAIDQDKPE366-377DILELNQDNPEI, T380D, AIK383-385ELN, IS388-389NP, EDNIFAIDQDKPE391-403IEEDILK------, T408K, E410G, A414E, LDI416…	L15F, T40M, N83S, T89S, I96L, E110D, I138V, KV147-148RI, E181K, A189T, H200Y, N209K, D215E, T246S, S249N, E269D, T274A, A276R, E280Q, VEME282-285ETEL, LRKQ287-290REQE, T294A, H310Q, L319S, R326Q, T329-330-S, HT345-346NV, D354T, V356L, FG358-359LN, --KP361-363NPEI, ENILAIDQDKPE366-377DILEFNQDNPEI, T380D, AIK383-385ELN, DIS387-389EKP, EDNIFAIDQDKPE391-403IEEDILK------, T408K, E410G, A414E, LDI416-4…	V88I, N209K, L319P, I333L, T380N, S389P, D392E, F395L, I418T
B602L	D163S, NV165-166CA, Ins168-168TSACTDVTDACNSACTTSACTDVN, M172T, D175S, NVD177-179CAS, M184T, Ins192-192CAST, S195N, T198A, D494N	D163S, NV165-166CA, Ins168-168ACTSACDDVNTDATTVTTDVNTDNATSACTDCSCGAATSACSTACTDVNSTCATSCCTSAATSACTSC, M172T, D179N, Ins192-192CAST, S195N, T198A, D494N	D16N, VD----------------------------------------166-168ASDTNDTCADCAASTCASTTCVSSADTNASTCTDTNVADTCA, M172T, D175S, NV177-178CA, CASM181-184NVDT, N189C, D191S, TS198-199AN, T203A, D494N	R32K, I118L, S124N, K133T, D163S, NVDT165-168Del, M172T, M184T, AD186-187VS, NV189-190CA, S195D, T198A, A206M, R264K, Ins330S, V335I, E483K, E485Q, I487E, D494E	R32K, I118L, S124N, K133T, D163S, NVD165-167CAS, M172T, M184T, D187S, NVDT189-192Del, S195D, T198A, A206M, R264K, Ins330S, V335I, E483K, E485Q, I487E, D494E	D163S, NV165-166CA, Ins168-168CASTCATTCASTGSSACTSACTDVNTDACTASCATDVNTDACTSACTDVNTADTNVDTTASTCADCCSDSTCTSACTSACTSACTSNVDTCATSCASTCATCASVNTDACTSAGTAAGTSATCSSTCAATCASTCS, M172T, D179N, Ins192-192CAST, S195N, T198A, D494N
B646L	S126A, V376I, A383P	S126A, V376I, A383P		L57M, V70I, T125S, IH245-246VQ, L248M, S269T, V376I, A383P, N403S, I506V, S526T, V528I, A570S	L57M, V70I, T125S, IH245-246VQ, L248M, S269T, V376I, A383P, N403S, I506V, V528I, A570S	S126A, V376I, A383P
B66L				V57A	V57A
B962L	V428A, E693K, L758S, N772D, R841Q, M898V, Q903K	Q125H, V428A, E693K, L758S, N772D, R841Q, M898V, Q903K	Q188E, V428A, V770A, N772D, S808G, M810T, N837S, R841Q, IM897-898MV, G904S	V23I, F82S, Q188E, H214Y, Y235F, A282G, N292-293SH, N332D, I378V, V428A, S445N, AE461-462VQ, I479L, A485G, A541V, T579S, V604I, V614L, S631A, I648V, M680F, H694Q, H709Q, A711T, RI723-724KM, Ins768G, N772D, V783A, H792N, F800I, S808H, M810T, P814S, N837S, R841Q, H862Q, IN880-881MH, H888Q, M898V, L901F, QG903-904KS, P932S, I946M, S948N, F960L	V23I, A42S, Q188E, H214Y, Y235F, A282G, N292-293SH, N332D, I378V, V428A, S445N, AE461-462VQ, I479L, A485G, A541V, I574M, T579S, V604I, V614L, S631A, I648V, M680F, H694Q, H709Q, A711T, RI723-724KM, Ins768G, N772D, V783A, H792N, S808H, M810T, M821I, N837S, R841Q, H862Q, IN880-881MH, H888Q, M898V, L901F, QG903-904KS, P932S, I946M, S948N	V428A, E693K, L758S, N772D, R841Q, M898V, Q903K
C122R			M101T	M101T	M101T	D51N
C129R	H19Y	H19Y	P10L, H19N, T42K, I61V, P88S, N91D	V21I, K25R, S29C, A86T, N91D, S126A	V21I, K25R, S29C, A86T, N91D, S126A
C147L	L9I, L26F	L9I, L26F	L9V, L26F, E128D	L9S, L26F, I59V, E128D	L9S, L26F, T56I, I59V, E128D
C257L	V234M	E227K, V234M	K37E, S66N, D69N, I82L, V153I, S193I, D230E	V4A, V12M, K37E, K61R, S66D, D69N, K80R, K105N, I133L, F138L, M163I, S193N, Q195L	V4A, V12M, K37E, K61R, S66D, D69N, K80R, K105N, I133L, F138L, M163I, S193N, Q195L	V234M
C315R			S209N	Ins14S, E54D, V187E, L237V, H307Q	Ins14S, E54D, V187E, L237V, H307Q
C475L	T2S, T196I	T2S, T196I	T2S, N130D, K262R, E276G, V437I, DR451-452EK, S457N	T2S, L5P, S12P, V26A, I89L, P126S, N130D, S199N, Q208R, I229M, A266S, V277I, N303K, I319M, L324I, T343I, S348A, TR381-382MK, S397R, E401D, S433F, V437I, PS472-473QL	T2S, L5P, S12P, R15Q, V26A, I89L, P126S, N130D, V190I, S199N, Q208R, I229M, A266S, V277I, N303K, I319M, L324I, S348A, TR381-382MK, S397R, E401D, S433F, V437I, PS472-473QL
C717R			V252A, Y519F	K19N, A125T, V252A, M255I, T329N, H341Y, L381V, M390T, K449N, L606I, H700Y	V13I, K19N, A125T, V252A, M255I, T329N, H341Y, L381V, M390T, K449N, I532M, L606I, H700Y
C84L	S12L, P79L	P79L	ML1-2-M, R8K, R44Q	MLLFIWIRNN1-10--MYMDQEQL, SIS12-14DRL, IPLIYSLLQKTT16-27SLNLQLAAKNDQ, KENR30-33RKPV, FIRSG35-39YPEWE, KIQRIQMMMFITV41-53DPTDTNDDVY---, DINQ55-58GLRY, QKKRYG60-65PEAKKT, GCNLNLKATVLPLHKRI68-84STWMKSDFESHRSSSA-	MLLFIWIRNN1-10--MYMDQEQL, SIS12-14DRL, IPLIYSLLQKTT16-27SLNLQLAAKNDQ, KENR30-33RKPV, FIRSG35-39YPEWE, KIQRIQMMMFITV41-53DPTDTNDDVY---, DINQ55-58GLRY, QKKRYG60-65PEAKKT, GCNLNLKATVLPLHKRI68-84STWMKSDFESHRSSSA-
C962R	V37A, T193A, L247I, E286D, H367R, S498T, S769G, T868A, P949L	V37A, T193A, L247I, E286D, H367R, S498T, S769G, T868A, P949L	V107A, T193A, L247I, K360Q, H367R, M412I, S498T, H574Y, C669Y, S769N, P771S, D789N, V843I, T868A, A927T	D8E, A22T, AV106-107VA, P112S, V149A, L165M, G175A, L247I, TE285-286AD, H367R, M412T, S498T, C669Y, V699I, S769N, P771S, D789N, T868A, T926S, P953L	D8E, T32A, V107A, P109S, PPA112-114SSV, V149A, L165M, G175A, T193A, L247I, TE285-286AD, H367R, M412T, S498A, C669Y, V699I, S769N, P771S, D789N, T868A, TA926-927ST	T868A, P949L
CP123L	G31E, S33P, Ins47S, D109E	G31E, S33P, Ins47S, D109E	V28A, Ins47P	I10L, V14I, F24Y, V28T, KS32-33NP, Ins47P, D109E, S113D	I10L, V14I, F24Y, V28T, KS32-33NP, Ins47P, R106K, D109E, S113D
CP204L	R67H, N103S, V131E, Y171H	R67H, N103S, V131E, Y171H, K----------194-194NKLLSHLHLMF	MDFILNIS1-8Del, N103S, E111G, Y171H	S21A, N34T, KS64-65RN, H77Q, -------S96-97STSSTSLE, ASSE99-102NHET, I104G, EKNDN106-110KADGH, V131T, S135T, M139A, T144A, F166Y, T173S, V182E	MDFILNIS1-8Del, S21A, N34T, KS64-65RN, H77Q, ----S96-97STSLE, ASSE99-102NHET, I104G, EKNDN106-110KADGH, T112I, VP131-132TL, DS134-135NT, M139A, T144A, F166Y, T173S, V182E
CP2475L	LP13-14PL, I20L, I69V, E145D, LT467-468FM, I477Q, T480I, E512G, V621A, T626A, T685A, T701A, L797I, M819V, Q823R, A825P, I1119V, I1239V, INM1242-1244NDV, M1248R, EA1256-1257N-, A1259T, A1261P, R1264Q, T1267V, P1289A, D1358N, T1423I, A1438V, S1454P, A1486V, I1513M, L1515P, I1554V, T1559A, M1589L, A1592T, N1599D, NV1601-1602IA, I1622M, TA1692-1693MG, Ins1708I, A1712M, H1815R, R1877H, I1900V, D2040N,…	LP13-14PL, I20L, I69V, E145D, LT467-468FM, I477Q, T480I, E512G, V621A, T626A, T685A, T701A, L797I, M819V, Q823R, A825P, I1119V, I1239V, INM1242-1244NDV, M1248R, EA1256-1257N-, A1259T, A1261P, R1264Q, T1267V, P1289A, D1358N, T1423I, A1438V, S1454P, A1486V, I1513M, L1515P, I1554V, T1559A, M1589L, A1592T, N1599D, NV1601-1602IA, I1622M, TA1692-1693MG, Ins1708I, A1712M, H1815R, I1900V, D2040N, T2042A,…	L13P, A318E, LT467-468FM, I477Q, T626A, T685A, T701A, L797I, M819V, Q823R, A825P, T1064S, I1119V, E1135D, QA1209-1210-P, R1215H, M1248E, A1257Del, A1259-1261NVP, P1289A, D1358N, S1454P, A1486V, T1506A, Y1538H, I1554V, T1559A, V1602A, Ins1708I, A1712M, L1722M, N1743S, V1748I, H1815R, D2040N, T2042A, V2048I, I2060M, Q2216R, I2227V, V2231G, N2240D, A2248V, T2271I, AL2287-2288VI, V2308I	LP13-14PL, I20L, S36A, R75K, A78S, V120I, N187S, Q254K, L263I, S292T, K303R, Q313H, S362N, R377K, I379M, I413M, R427K, T452N, T465I, IS477-478LA, S492F, E512G, R519K, V627I, T685A, T701A, S730G, M781T, L797I, SE812-813TQ, M819V, A829S, E907G, I948V, T991V, S1061G, T1064S, I1119V, R1126Q, I1129T, N1184T, G1191A, K1225R, A1228D, EINM1241-1244ANDA, M1248E, EA1256-1257D-, A1259T, AQ1261-1262PL, T1267…	LP13-14PL, I20L, R75K, A78S, V120I, N187S, Q254K, L263I, S292T, K303R, Q313H, S362N, R377K, I379M, I413M, R427K, T452N, T465I, IS477-478LA, S492F, E512G, R519K, V627I, T685A, T701A, S730G, M781T, L797I, SE812-813TQ, M819V, A829S, E907G, I948V, T991V, S1061G, T1064S, I1119V, R1126Q, I1129T, N1184T, G1191A, K1225R, A1228D, EINM1241-1244ANDA, M1248E, EA1256-1257D-, A1259T, AQ1261-1262PL, T1267V, IVP…	T685A, T701A, L797I, M819V, Q823R, A825P, I1119V, I1239V, INM1242-1244NDV, M1248R, EA1256-1257N-, A1259T, A1261P, R1264Q, T1267V, P1289A, D1358N, T1423I, A1438V, S1454P, A1486V, I1513M, L1515P, I1554V, T1559A, M1589L, A1592T, N1599D, NV1601-1602IA
CP312R	I254M	I254M	H12N, D15E, A165T, V184A, PA204-205SG, S207N, D215N, N217S, D292N, N294D, G298S	MLLVKMT1-7------M, H9T, Q18H, T42I, T48S, N55H, I57M, P79S, A165N, HV170-171NI, I175V, V184L, I202V, A205I, SI207-208NM, T210A, I212V, N217S, E235K, H252Q, N268S, N294D, S299P, ST303-304TN, V306I, IA309-310VT	MLLVKMT1-7------M, H9T, Q18H, T42I, T48S, N55H, I57M, P79S, L123F, A165N, HV170-171NI, I175V, NS181-182SN, V184A, P190S, I202V, A205I, SI207-208NM, T210A, I212V, N217S, E235K, N268S, N294D, S299P, D301E, ST303-304TN, V306I, IA309-310VT
CP530R	A313T, V326I	A313T	A313T, L527I	A87M, T106K, V121I, D131N, P165S, D187E, T259A, S292T, A325M, E----465-466DQTGP, R501K	A87M, T106K, V121I, P165S, D187E, S292T, A325M, E----465-466DQTGP, R501K	T472A
CP80R	G34D	G34D
D1133L	P879L	P879L	T406K, E585D, A881T, D1074N	E33K, R36H, A40S, T259S, S356N, F389Y, K403R, T406M, E419D, T470A, A494T, E-585-586DT, V596A, S680N, I823V, W836C, V856I, A881T, N980D, E998Q, A1032T, N1097T	E33K, R36H, A40S, T259S, S356N, F389Y, K403R, T406M, E419D, T470A, A494T, E-585-586DT, V596A, S680N, I823V, W836C, V856I, A881T, M916I, N980D, E998Q, A1032T, N1097T	P879L
D117L	K33R, I49V, TI63-64SV, I70M	K33R, I49V, TI63-64SV, I70M	I49V, TI63-64AV, K67N, SI69-70NM, K94R, L101Q	L26F, A32V, T37I, L41I, I49V, I54V, TI63-64SV, SI69-70TM, Ins72L, SL100-101TQ, S103Del	L26F, KY33-34RH, T37I, L41I, I49V, I54V, TI63-64SV, SI69-70TM, Ins72L, S76G, SL100-101TQ, S103Del
D129L	A33P, T125I	A33P, T125I	A33P, S81N, D126E	I3L, T17I, SA32-33PT, N40S, L46I, L61I, LSE80-82MND, G88R, H98R, ILT--------------------100-103NPHRHLNIEMLNVNHENFYVVPE, G107Y, P109S, ET111-112KA, DDE-126-129EEDD	I3L, SA32-33PT, N40S, L46I, L61I, LSE80-82MND, G88R, H98R, ILTE100-103NPHR, G107Y, P109S, ET111-112KA, DDE-126-129EEDD
D205R			E15K, K138R	VL35-36IF, T78A, H84Q, V96I, S98G, I116V, K138R, E149A, V196I, F199Y	VL35-36IF, T78A, H84Q, V96I, S98G, I116V, K138R, E149A
D250R	L229F	L229F, I234M		N22S, A50S, QG52-53HS, V70I, R100K, L105I, D137N, T142A, T155A, Y158D, E164A, D173E, M186V, N204T, R226H	N22S, A50S, QG52-53HS, V70I, R100K, L105I, D137N, T142A, T155A, Y158D, E164A, D173E, M186V, N204T, R226H
D339L	N251S, I307M	N251S, I307M	V51I, V77L, N251S, L264F, I307M	T9I, T17A, LN46-47IS, V77L, S97N, S153N, I184V, M187T, E190D, D196N, Q199H, S211P, M231V, D245N, N251S, N262D, L264F, Q275N, A280T, I307M, GHDF336-339Del	T9I, T17A, LN46-47IS, V77L, S97N, I184V, M187T, E190D, Q199H, S211P, M231V, N251S, N262D, L264F, Q275N, A280M, I307M, GHDF336-339Del
D345L	T47I, M320T	T47I, M320T	R6C, I22V, R24H, V35I, H112Y, R132C, F149Y, S195W, N197S, T201I, M320T, A331P	D17N, I22T, R61H, S65N, H112Y, N130D, R132C, A135T, M162V, G178A, S195W, H225Y, D236N, R241H, L243F, P269S, R306H, KA312-313QT, M320A, SE327-328TK, A331P, N339D, D342N	D17N, I22T, R61H, S65N, H112Y, N130D, R132C, A135T, M162V, G178A, S195W, H225Y, D236N, R241H, L243F, M259T, P269S, R306H, KA312-313QT, M320A, SE327-328TK, A331P, N339D, D342N	T47I, M320T
DP238L	N62K, N85S, R99K, R116T, E215K	N62K, N85S, R116T, E215K	R3H, Q5R, P18L, N34L, Y36C, N47K, SK51-52FN, H63R, I65M, KN67-68ID, PA76-77Del, L79H, IS90-91MP, L110S, DITLK123-127TLK--, S132P, S156L, D167A, I170V, E178Del, D205E, G209E, T219S	--M0-1MEV, Q5E, T11K, S13F, T17I, SD19-20LN, N------G22-24GKPISYKN, HT26-27GI, S29T, LY35-36MS, R38K, NY47-48RD, HS59-60NL, NH62-63KS, ----------IS65-66SDRTLNDKLDMP, P76S, IS90-91MP, K97R, R99K, K106E, L110T, DRD115-117Del, I124L, S132P, T134I, GSSF155-158ALPS, S163N, H165Y, Ins167A, H173Q, E178D, C182Y, I184A, EDIAI186-190NVVIE, T197A, I---207-207SIVE, G209E, T219S, T223S	--M0-1MEV, Q5E, T11K, S13F, T17I, SD19-20LN, N------G22-24GKPISYKN, HT26-27GI, S29T, LY35-36MS, R38K, NY47-48RD, HS59-60NL, NH62-63KS, ---------I-S65-66NDRTLSDKLMDP, P76S, IS90-91MP, K97R, R99K, K106E, L110T, DRD115-117Del, I124L, S132P, T134I, GSSF155-158ALPS, S163N, H165Y, Ins167T, H173Q, E178D, C182Y, I184A, EDIAI186-190NVVIE, T197A, I---207-207SIVE, G209E, TI219-220SM, T223S
DP60R	-M0-1MS, L3I, Q7K, N26S, N41S, R51S, K-----53-54YKNVSF	-M0-1MS, L3I, N26S, N41S, R51S, K-----53-54YKNVSF	SL2-3PI, F11V, T21A, V23I, PQK34-36QPQ, INYNRKKKYFRPRRFK------------------------K--38-54KIFPAAAFQKIIPHLVIIFDASSANSYKLLFIEGYVDYANRIL	na	na	INYNRK38-43NQLQPQ, Y46I, RPRR48-51PAAA, K-----53-54QIIFAK
DP71L	--M0-1MGG, A12T, H16R, T19A, A58T	-M0-1MG, A12T, H16R, T19A, A58T	-M0-1MG, A12V, H16R, T19A, V38A	-----------------------------------------------------------------------------------------------------------------MGRRRKK0-7MNLSVKNLPMTNDESFDEDWDSDDSLNHDYFAEWKTNVFHLATNNDFGKNFHKALDLNKSPGPQIENLPKKRERRSRKKNRRSPSRQGGLIFALMPNTIGSNEPIKSKSHAQVSSVKIGQ, TNDAKHVHFATA9-20DVKVHFATDDIL, E22D, W24R, E30N, V38A, F43L, SV51-52DA, L55I, V59A, Q63K, KLLEQQ-65-70LNPMKHE	------------------------------------------------------------------------------------------------------------------MGRRRKK0-7MNLSVENLPMLNELSFNEDWDSDDSLDDKNYFAEWKTNVEHLATNNDFGKNFHKSHETGKSPGPQIDNLPKKRNRRSRKKNRRSSSRQGLIFALTPNTGIKLAHHSVSKIPEDSSSVKIRQ, TNDAKHVHFATA9-20NVKVHFATDDIL, W24R, E30D, V38A, F43L, ASV50-52TDT, L55I, Q63K, KLLEQQ-65-70LNPMEHE
DP79L			I76M	V23I, A79T	V23I, A79T
DP96R	SL7-8FS, V23S, M89I	SL7-8FS, V23S, M89I	DC5-6N, L8P, D17N, SV22-23LD, D26N, S42L, R44Del, K60N, S87Y, I92M, N95-96D	HDC4-6CNY, L8P, M15V, DI17-18NV, V23-24A, D26N, -----------------A-------------28-28NNVSEKNAVVVNASDPKIPDVAVPNNAPEKV, H37N, RE44-45-G, K78E, S87Y, I92M, N95-96HD	HDC4-6CNY, L8P, M15V, DI17-18NV, V23-24A, D26N, -----------A---------P28-29ANNVAASKEVSINVDVSKESNL, H37N, RE44-45GR, K78E, S81P, G84C, S87Y, IQ92-93MH, N95-96D
E111R	A35T	D83N	S40T, N77S	S2N, S40T, D44E, N100T	S2N, S40T, D44E, N100T
E120R	A30S, M33I, E43D, DYD49-51S--, S75I	A30S, M33I, E43D, DYD49-51S--, S75I, E91K	A30S, M33I, E43D, DYDP49-52S-PT, S75I, D90E, A92T	F4L, E13D, SR15-16FK, R18Q, A30S, EF43-44NY, DYD49-51S--, T56S, Q61H, E73D, S75I, Ins102G	F4L, E13D, SR15-16FK, R18Q, A30S, EF43-44NY, DYD49-51S--, T56S, Q61H, E73D, S75I, D90E, Ins102G
E146L	V61I, E128D	V61I, E128D	T5A, V61I, E128D	F23Y, E49D, R58K, E78N, V113I, E128D	G3S, F23Y, T41I, E49D, R58K, E78N, V113I, E128D
E165R	E12Q	E12Q	H77Y	A16T, K28Q, M60R, G86S	A16T, K28Q, M60R, G86S
E183L	T23P, Ins60A, V79A, V98A, GRPATN104-109-----G, A134-135Del, P137A, A139P, S141A, P143S, A147T	T23P, Ins60A, V79A, V98A, A134-135Del, P137A, A139P, S141A, P143S, A147T	T22S, Ins60A, A112V, NK114-115DR, V117A, D119N, Ins133-133SAAASASAVAAA, P137S, N173S	VT21-22TS, Y32C, I36V, V42I, Ins60-60A, VEV79-81AGA, P83L, AS96-97GN, V------G102-104IDRPVAMN, A107V, RPATNK110-115SSVADR, TD118-119MN, V122I, V127I, AAAPAA134-139Del, S141A, P143S, HP145-146PS, P149L, V153A, S164P, IEN166-168VDA, N173S	VT21-22TS, Y32C, I36V, V42I, Ins60-60AP, VEV79-81AGA, AS96-97GN, V------G102-104IDRPVAMN, A107V, RPATNK110-115SSVADR, TD118-119MN, V127I, AAAPAA134-139Del, S141A, P143S, HPA145-147PSD, P149L, V153A, S164P, I166V, N168A, N173S
E184L	G175S	G175S	P90S, G175S	Ins0-0MKKYYVVTHQTKLKFNCPYGKEAPLITKTWKTH, F96S, S140N, G175S	Ins0-0MTKTWKTPCNFKLKTQHTVVYYKKHPIESFIQQPLLRTLALKQCRLLKLYGKH, FQ96-97SH, S140N, G175S
E199L	T20I, G127E, S175P	Q104H, S175P	N52T	M4T, V15I, K33N, HT42-43QK, N52T, R105K, S129T, I168V, G178-179A, H181Q, D183G	V15I, K33N, HT42-43QK, N52T, S129T, I168V, G178-179A, H181Q, D183G
E248R	S27N, N59D, T99H	S27N, N59D, T99H		N19H, L47I, T99H, T115K, S125A, D187E, L209V, SN238-239TS, V241I, Ins248Q	N19H, L47I, T99H, T115K, S125A, D187E, L209V, SN238-239TS, V241I, Ins248Q
E301R	MKIFMKFKLEICKGYLRSFSVELNNYSNSI1-30Del, M261T, T329N	MKIFMKFKLEICKGYLRSFSVELNNYSNSI1-30Del, T329N	MKIFMKFKLEICKGYLRSFSVELNNYSNSI1-30Del, Q183H, T329-330NM	MKIFMKFKLEICKGYLRSFSVELNNYSNSI1-30Del, M321L, T329-330NM	MKIFMKFKLEICKGYLRSFSVELNNYSNSI1-30Del, M321L, T329-330NM
E423R	P51S, S153P	P51S, S153P	E127Q, S153P, S192N	L57E, N63D, N77H, A101T, D108G, M118I, E127H, K139R, S150N, S153P, P172L, I197T, I248V, K253N, A264T, T281A, I313V, V411I	L57E, N63D, N77H, A101T, D108G, M118I, E127H, K139R, S150N, S153P, P172L, I197T, I248V, K253N, A264T, T281A, I313V, S374L, V411I
E66L	-----------------MHISIITRYTLKY0-13MFSATNIFIALSVMTLRNKSIYPLSQVYVK, YMHLTH15-20HLSHKY, I28N, H36R, THV--YTYIM43-50HMLISCN---	-----------------MHISIITRYTLKY0-13MFSATNIFIALSVMTLRNKSIYPLSQVYVK, YMHLTH15-20HLSHKY, I28N, H36R, THV--YTYIM43-50HMLISCN---	MHISIITRYTLK1-12-------MLKYI, IYMHLTH14-20MHLSHKY, I28N, H36R, THV--43-45HMFTT, T47A	na	MHISIITRYTLKYIYMHLTHNHILFTYIMRIY1-32------------------------------MN, H36Y, HMLFTTHV--38-45LFCLHIYMHI, TYIM47-50V---
EP1242L	L300P, L638F, V644I, P716S, E1073K	L300P, L327P, L638F, V644I, P716S	V644I, I709V, P716S, I1179V	N129K, H173D, L300P, L316S, N528S, V644I, Q685E, D698N, P707S, I709V, P716S, D721A, I756T, A777S, G1208S	N129K, H173D, L300P, L316S, N528S, V644I, Q685E, D698N, P707S, I709V, P716S, D721A, I756T, A777S, G1208S	L300P, L638F, V644I, P716S
EP152R	D56G, S103R, F105L, T116A	D56G, S103R, F105L, T116A	V16I, I63V, E146K, QN151-152Del	L5I, V16I, V19F, R27L, D56G, I63V, N67K, P77H, V97I, DI100-101HT, VE145-146IQ	L5I, V16I, V19F, R27L, D56G, I63V, N67K, P77H, EDI99-101AHT, TQ150-151PK
EP153R	FSN2-4YFK, N12D, KEGL14-17NCEK, KKI19-21ILD, DYS----LI23-28SSTKICYIL, ILS37-39MIT, I42Y, I44F, GEI46-48FWD, KPI50-52YIK, Q55R, D57N, I60M, K65N, V73I, G78S, E--E80-81GSFS, N85-86TA, Y90F, K92R, S96G, T99A, NTILVNL102-108D------, KT110-111NL, T117I, HE120-121NQ, N123M, YSLIK128-132Del, ESV134-136TVI, LR138-139RG, SG141-142NK, YK144-145SQ, QKHVS147-151VNYTD, Y154F, S157G	FSN2-4YFK, N12D, KEGL14-17NCEK, KKI19-21ILD, DYS----LI23-28SSTKICYIL, ILS37-39MIT, I42Y, I44F, GEI46-48FWD, KPI50-52YIK, Q55R, D57N, I60M, K65N, V73I, G78S, E--E80-81GSFS, N85-86TA, Y90F, K92R, S96G, T99A, NTILVNL102-108D------, KT110-111NL, T117I, HE120-121NQ, N123M, YSLIK128-132Del, ESV134-136TVI, LR138-139RG, SG141-142NK, YK144-145SQ, QKHVS147-151VNYTD, Y154F, S157G	FSN2-4YFK, N12D, KEGL14-17NCEK, KKI19-21ILD, DYS----LI23-28CTTCYKIIL, ILS37-39MIT, I42Y, I44F, GEINKPI46-52FWDHYMT, YQND54-57NKK-, I60M, G78N, E80-81DS, N85-86T, S88T, Y90S, T99A, NTILVNL102-108D------, KT110-111NL, T117V, N119H, ESN121-123DKL, IK131-132ND, E134F, VL136-137LS, D140N, G142T, Y144E, KQ146-147RS, HVS149-151YLP, Y154F	F2Y, N4K, N12D, KEGL14-17NCEK, KKI19-21ILD, DYS----LI23-28ATTCYKIIL, LS38-39IT, I42Y, I44F, GEI46-48FWE, KPI50-52YIK, Y54I, I60M, V73A, G78S, E80-81N, N85-86TD, S88N, Q-L93-94NSH, T99A, N102D, I104K, V106L, T111L, T115S, T117L, NHE119-121YND, N123T, N127K, I131P, ES134-135KA, L137T, D140N, G-142-143TK, KKQ145-147DRV, HVSLLY149-154STETFF, K158N	FSN2-4YFK, G9S, N12D, KEGL14-17YCEK, KKI19-21ILD, DYS----LI23-28SSTYCKIIL, LS38-39IT, I42Y, I44F, GEI46-48YWD, KPI50-52YIK, Q55R, D57N, I60M, V73A, G78S, E80-81DM, N85-86TE, Q-L93-94NSY, LT98-99IV, IL104-105NI, T117I, K132N, VL136-137LT, GY--YK142-145NFPSSG, QKHVS147-151RTYID, K158I
EP296R	K89R, A118V, M125V, I156M, Q251K, V261I	K89R, M125V, I156M, Q251K, V261I	K89R, M125V, I156M, V261I	T22A, G36E, D59E, V62A, L65S, V69A, K89R, M125V, T150A, T169S, Q173H, Q251H, V261I, A286T, T289H	T22A, G36E, D59E, V62A, L65S, V69A, RK88-89SR, Q98H, M125V, T150A, T169S, Q173H, S244L, Q251H, V261I, A286T, T289H
EP364R	H23D, HQ25-26QH, I-QKN29-32MFTQK, S53T, H201S, STMQVATQSA321-330P---------, I332T, S---348-348TSNV, A351T, V355I, Y357H	H23D, HQ25-26QH, I-QKN29-32MFTQK, S53T, H201S, STMQVATQSA321-330P---------, I332T, S---348-348TSNA, A351T, V355I, Y357H	L35F, I130M, H201S, S205P, V280A, D310V, E317K, S321P, SA329-330LI, I332T, E342D, V355T, Y357H, L365S	F21L, MH24-25IY, I29T, N32K, AL34-35IP, N90K, V159I, H201S, K203Q, S205-206P, E272D, V280A, H307R, D310V, A318T, STM--QV321-325PATIQAT, SA329-330AV, I332T, P339S, V343I, D345-346NE, Ins348-348NDA, DASSPVGYQTLSKEMLLNTA-350-369NDATDKASNEVTHTGHQTLFI	F21L, MH24-25IY, I29T, N32K, AL34-35IP, N90K, H201S, K203Q, S205-206P, V280A, H307R, D310V, A318T, STM--QV321-325PATIQAT, SA329-330AV, I332T, V343I, DDASSDASSPV345-355NEVT-----HT, Y357H, SKEMLLNTA361-369FI-------
EP402R	-M0-1MI, L4V, IFSN8-11MCLK, SIDYWV15-20NNIIIW, FNKTIILDS22-30TLNQTVFLN, TND33-35FTI, NDIN37-40DTYG, VS42-43LF, -FFN45-48TYYD, SFNTLAT50-56NRSNFTY, K59I, F63Y, E65S, SNYST67-71CGHNI, I73L, I76T, T83I, H-DV87-90NTEI, DT92-93NR, QV96-97EL, W-NQI99-102YLDKK, I107V, TPATP111-115KSVDS, N117T, F125S, K131N, T137V, N142I, D145N, F147I, KY149-150ND, ES153-154GD, E157N, N159Y, NSNI162-165GN--, I173M, TS180…	-M0-1MI, L4V, IFSN8-11MCLK, SIDYWV15-20NNIIIW, FNKTIILDS22-30TLNQTVFLN, TND33-35FTI, NDIN37-40DTYG, VS42-43LF, -FFN45-48TYYD, SFNTLAT50-56NRSNFTY, K59I, F63Y, E65S, SNYST67-71CGHNI, I73L, I76T, T83I, H-DV87-90NTEI, DT92-93NR, QV96-97EL, W-NQI99-102YLDKK, I107V, TPATP111-115KSVDS, N117T, F125S, K131N, T137V, N142I, D145N, F147I, KY149-150ND, ES153-154GD, E157N, N159Y, NSNI162-165GN--, I173M, TS180…	---M0-1MIMF, I3T, IFS8-10SYI, ID16-17N, VSF20-22ARL, K24E, I27T, D29N, N36T, DIN38-40NEL, VS42-43IF, -----FF45-47SYNNTYY, S50T, TL53-54NI, T56I, A60K, N62I, Ins66-66TNSISNTYNIN, NYS68-70ISN, I76V, PHN86-88LYD, VFDT90-93NIFK, V97L, W-99-99YQ, QI101-102YK, K108N, T111L, A113V, P115S, F125S, K130E, N133D, IY139-140MF, N142S, DTFVKY145-150NITINH, ES153-154QD, E157T, N159Y, NI164-165EF, I173M, ISTS178…	-M0-1MI, I3K, FSN9-11CFK, YWVS18-21NKTK, K24E, I26L, -------S30-30FKWVDYIN, I32D, NDNNDINGVSW-----N34-45ITLDSNITSEINWSVAE, F47Y, S50T, T53L, G61S, E65S, IY73-74F, PHN-DV86-90LIDETL, D92N, V97I, W-NQ99-101YSTN, T106K, K108N, T111I, A113V, N117I, T119S, FL125-126CS, T128N, N132S, Y140F, N142S, F147I, K149T, E157N, NW159-160DY, N162C, NI-164-165ILN, A170V, E183T, TL185-186EF, YLT191-193NIL, --NY197-…	-M0-1MI, I3K, I8V, SNI10-12FKM, IDYWV16-20NIIIW, FNKTI22-26TLNNT, LDSNITN28-34YLNINYS, DIN38-40LYT, VS42-43LF, -FF45-47TYY, SF50-51TR, TLA53-55NFT, GKA-GNF58-63VTSNSSY, E65T, SNYS67-70EGHN, I73L, T83I, H-DV87-90NTKI, D92N, QV96-97EL, W-99-99YL, QI101-102NK, KL108-109QW, T111Q, AT113-114VD, N117I, T119I, -CT121-123DTN, F125S, K130E, N138E, NI142-143YL, D145H, VKY148-150INS, SI154-155NV, E157K, N15…
EP424R	Ins42T, F80Y, S84G, I195V, N199D, V324I, V350I, D385E, S-----418-418PQGSVA	Ins42T, F80Y, S84G, I195V, N199D, V324I, V350I, D385E, S-----418-418PQGSVA	I195M, S------418-418ASQGSVA	A64S, F80Y, I82V, S84G, Y146H, I195M, R218K, S341N, D385E, A------417-418TFQGSVA	A64S, F80Y, S84G, Y146H, I195M, R214K, R218K, T302S, V350I, D385E, A------417-418TFQGSVA	Ins42T, F80Y, S84G
EP84R	A4S, R27H, I31V	A4S, R27H, I31V	S54Del, GH56-57SY, A60-61TG, I65V	A4S, I31V, F43L, S54-55-G, T58A, A61G, IFI63-65VLV	A4S, F43L, SSG54-56-GN, A60-61SG, IFI63-65VLV	A4S, R27H, I31V, G56S
F1055L	S45N, VDD92-94DNV, NV----E97-99DDSVYDD, V116I, V169A, N343T, I462V, S717N, I733V, I765V, I956V, N966S, A1033V, ---SPIKE1037-1042LTETSPIK	S45N, VDD92-94DNV, NV----E97-99DDSVYDD, V169A, N343T, I462V, S717N, I733V, I765V, I956V, N966S, A1033V, ---SPIKE1037-1042LTETSPIK	D89N, D94E, DNV----E96-99VDDIVNDD, Y159H, E219D, T372P, V403I, T555M, Y694F, S726N, Q814L, F907Y, T942A, I956V, A1033V, SPIKE1038-1042-SPIK	E24K, A55D, L71F, DDNVDDNDNVE89-99EEDN------D, D104N, M108I, V169A, E219D, T225M, A235T, F247L, N249H, T253M, PS255-256-N, T260S, S264N, T275V, T318A, N343T, T348I, V403I, N416D, S439T, Y516H, KR549-550QK, H553N, T555M, T564I, V631I, C682S, Y694F, M703T, S717N, I765V, Q814L, Y879H, I956V, T968M, L983I, Q1013P, S1031F, A1033T, Ins1037-1037TEERTPSSEEKISSTEETPSK, P1039S, E1043K	E24K, A55D, L71F, DDNVDDNDNVE89-99EEDN------D, D104N, M108I, V169A, E219D, T225M, A235T, F247L, N249H, T253M, PS255-256-N, T260S, S264N, T275V, T318A, N343T, T348I, V403I, N416D, S439T, KR549-550QK, H553N, T555M, T564I, V631I, C682T, Y694F, M703T, S717N, I765V, I801V, Q814L, H847N, S859N, Y879H, I956V, T968M, L983I, S1031F, A1033T, Ins1037-1037TEERTPSSEEKIPFTEETPSK, P1039S, E1043K	S45N, VDD92-94DNV, NV----E97-99DDSVYDD, M114I, V169A, N343T, I462V, S717N, I733V, I765V, I956V, N966S, A1033V, ---SPIKE1037-1042LTETSPIK
F165R	V2A, S41P, M69T, L143F	V2A, S41P, M69T, L143F	V2A, M69T	V2A, N5S, F26S, S41P, I48M, M69T, V79D, N122T	V2A, N5S, S41P, I48M, M69T, N76T, N122T	V2A, S41P, M69T, L143F
F317L	S43G, I143V	S43G	V52A, A86T, G104A, D111N, I123V, D154E, E284A, D304N, S314T, T316S	V20I, T33N, NH41-42KD, K82R, I106L, D111N, R138K, M151I, D154E, V221I, N252H, T317Del	V20I, T33N, NH41-42KD, K82R, I106L, D111N, R138K, M151I, D154E, V221I, N252H, T317Del	S43G
F334L		M207V	MLIFISN1-7Del, Q17H, P61S, DR156-157TK, T159S, M207V, K227R	MLIFISN1-7Del, N15D, K143R, R150Q, DR156-157VK, T159S, V220L, N245S, M278L, G287E	MLIFISN1-7Del, N15D, K143R, R150Q, DR156-157VK, T159S, V220L, N245S, R254S, M278L, G287E
F778R	S108N, R154K, M158I, Q170R, K242R, V251M, K329T, V390I, T425I, V572S, P589R, R591S, S593W, L603V, V608L, N659D	S108N, R154K, M158I, Q170R, K242R, V251M, K329T, V390I, V572S, P589R, R591S, S593W, L603V, V608L, N659D	V30I, R154K, M158I, Q170R, V172I, K242R, V251M, Q286E, K329R, E384A, V390I, M511I, VS572-573IP, P589R, R591S, S593R, M600I, L603V, V608L, Q667L	T-FIET3-8NFIVKK, V13T, S26L, V30N, Q62L, K73E, R76S, S114T, Y150H, Q170R, K242R, N324D, K329T, Q351R, E353K, K360R, V390I, V424I, DK432-433SE, G454S, S464A, L509F, I538V, G569D, S573F, R591K, S593W, L603V, V608L, D688E, N770S	T-FIET3-8NFIVKK, V13T, S26L, V30N, Q62L, K73E, R76S, S114T, Q170R, K242R, N324D, K329T, Q351R, E353K, K360R, V390I, V424I, DK432-433SE, G454S, S464A, SL508-509F, I538V, G569D, S573F, R591K, S593W, L603V, V608L, K656E, D688E, N770S	S108N, R154K, M158I, Q170R, K242R, V251M, K329T, V390I, V572S, P589R, R591S, S593W, L603V, V608L, N659D
G1211R	V96A, N198D, I414M, N544K, N1002I, I1011V, TQ1044-1045AR, F1051S, H1068R, ASNR-----1071-1074LASKPAGKP, K1077N, F1172L, S1180P	V96A, R132Q, N198D, I414M, N544K, N1002I, I1011V, TQ1044-1045AR, F1051S, H1068R, ASNR-----1071-1074LASKPAGKP, K1077N, F1172L, S1180P	MISI1-4Del, FND78-80SSN, T91S, V96T, R180H, N198D, I414M, D541E, H559Y, N1002I, I1011V, V1065I, K1077N, F1172L, S1180P, R1183K	MISI1-4Del, Q27R, T48M, FND78-80SDN, T91A, V96T, N198D, S262P, L268V, I317V, H326P, I414M, T734I, T808M, Ins886T, S918-919T, D966G, N1002I, I1011V, Q1049H, G1053E, TASNRAGKPAGN1070-1081ALAGN-------, A1112E, F1141L, A1160V, QAF1170-1172HVL, DSY1174-1176GLS, S1180P, R1183K	MISI1-4Del, Q27R, T48M, FND78-80SDN, T91A, V96T, N198D, S262P, L268V, I317V, H326P, A384S, I414M, Ins886T, S918-919T, D966G, N1002I, I1011V, Q1049H, G1053E, TASNR-----1070-1074ALAGNPAGNP, K1077N, Ins1084-1084SAPN, A1112E, F1141L, A1160V, QAF1170-1172HVL, DSY1174-1176GLS, S1180P, R1183K
G1340L	V20A, E62K, R91S, A159T, V175L, I225M, V504I, T552A, G906E, I965V	V20A, E62K, R91S, V175L, I225M, V504I, T552A, G906E, I965V	V20A, S77G, R91S, A144T, V175L, N859S, IG905-906FE, S912N, E1044K, V1063I, T1099A, S1161T, K1282E	D2E, Q4H, V20A, E62K, R91S, I130V, L152M, V175L, S180T, V255I, I297V, R304K, F386Y, D436V, L610M, L786S, I829V, L860F, T878A, G906E, D931N, I939M, D958E, Q966H, N976G, G992T, D1008A, QI1039-1040DT, T1051R, QY1056-1057HF, V1063I, I1071M, Q1129H, N1131D, I1139M, S1161T, H1165R, N1168D, T1179N, D1208G, E1210D, I1220V, YT1225-1226HI, H1242Y, N1277K, K1282E, H1298N, L1328M	D2E, Q4H, V20A, E62K, R91S, I130V, L152M, V175L, S180T, V255I, I297V, R304K, N324K, V378I, F386Y, L610M, P700S, L786S, I829V, L860F, T864I, T878A, G906E, D931N, I939M, D958E, Q966H, N976G, G992T, D1008V, Q1039D, T1051R, QY1056-1057HF, V1063I, I1071M, Q1129H, N1131D, I1139M, S1161T, H1165R, N1168D, T1179N, D1208G, E1210D, I1220V, YT1225-1226HI, H1242Y, N1277K, K1282E, H1298N, L1328M
H108R	F54S, I73T	F54S, I73T	F54S, N62S, I73T	QHE47-49HEM, NTFFM--P51-56KFSAQLGQ, N62D, S71P, I73T, P76S, S89N, Y96D, H99Y, E101Q, G106D	QHE47-49HEM, NTFFM--P51-56KFSAQLGQ, N62D, S71P, I73T, P76S, S89N, Y96D, H99Y, E101Q	F54S, I73T
H124R			A63S, R68K	Q7H, S30N, A63T, L66V, R68K, Ins77P, V107A	Q7H, S30N, A63T, L66V, R68K, Ins77P, V107A
H171R	D159G	D159G	E61D, S93P, N130S, M149T, D165G	Ins0-0MIIYIFINIIQISFIKWFTCS, V21I, A23T, T44M, N70S, S75Del, --H83-84QAY, P88S, D94E, N107D, N130S, K155R, D159E, S168P, N---171-171KLTT	Ins0-0MIIYIFINIIQISFIKWFTCS, V21I, A23T, T44M, S75Del, --H83-84QAY, P88S, D94E, N107D, N130S, K155R, D159E, S168P, N---171-171KLTT
H233R			N47T, G53T, S64G, A104T, V186I	Ins0M, A11T, H17N, VT21-22AH, V40I, TS42-43NT, I51V, GA53-54AP, S64G, P101S, A104T, I121V, H141R, R152H, V186I, A225R, H227Y, T233N	Ins0M, H17N, VT21-22AH, V40I, TS42-43NT, I51V, GA53-54TP, S64G, P101S, A104T, I121V, H141R, R152H, A215V, A225R, H227Y, T233N
H240R	A3V, V11A, I167S, N210Y, L224P, TSK239-241NV-	A3V, V11A, I167S, N210Y, L224P, TSK239-241NV-	V11T, H32D, T78I, I88V, M97V, V100I, P119S, V139E, D155N, I167S, SN169-170TK, N210C, L224P, TSK239-241NV-	I6M, VP11-12AT, AS15-16VG, S27T, I62V, H79R, I88V, V100F, PN119-120S, K130T, V139-140EL, S162P, H164D, I167S, SN169-170TH, Q173H, T183M, L200T, K205I, N210D, K220N, L224P, T239A	I6M, VP11-12AT, S16G, S27T, I62V, H79R, I88V, V100F, PN119-120S, K130T, V139-140EL, I167S, SN169-170TH, Q173H, T183M, I189V, L200T, K205I, N210D, K220N, L224P, T239A	A3V, V11A, I167S, E199K, N210Y, L224P, TSK239-241NV-
H339R	N66S	N66S	N66S, A73D, C115Y, E192D, R312K	N66S, A73D, L77M, L111Q, QC114-115H, I126S, M143L, H179Y, E192D, R312K	N66S, A73D, L77M, L111Q, QC114-115HY, I126S, M143L, H179Y, E192D, R312K
H359L	L20P, K28R, M272L, Y297C	L20P, K28R, M272L, Y297C	L20P, K28R, S51N, K167R, I245V	E9D, F13L, L20P, V44M, S51N, A54T, K105E, H230R, I245V, S252N, Y297C, V313I, T346I, I349T, V354I, L357R	E9D, F13L, L20P, V44M, S51N, A54T, K105E, H230R, I245V, S252N, Y297C, V313I, T346I, I349T, V354I, L357R
I10L	V5-6AI, L25I, P29L, A80T, R106K, T110S, SK112-113GR, DEC115-117ADY, V136M, T141E, E143K, Y146C, L148T, L152P, N160T, G164E	na	V8I, H27R, T51A, RI106-107KV, C117Y, C128S, V136M, G139R, T141E, E143N, Y146C, L148T, P150S, L152P, N160T	FY2-3YH, I12L, KHKPP26-30Del, K55I, K69N, T73S, D78N, A80T, R85T, A88S, DL103-104Y, RIWT106-109DVYA, KEDEC113-117-SVDY, K126N, G130A, Ins133D, VSLG136-139EDPP, T141Q, E143S, Y146F, L148T, P150S, L152P, N159-160DT, V162I, V169I	FY2-3YH, V8I, G11A, HKPP27-30Del, K33S, K43N, K55I, D67G, K69N, T73S, D78N, A80T, R85T, A88S, DL103-104Y, RIWT106-109DVYA, KEDEC113-117-SVDY, K126N, G130A, Ins133D, VSLG136-139KESP, T141Q, E143S, Y146F, L148T, P150S, L152P, N159-160DT, V162I, V169I
I177L	D55N, I57V, N59S, KS89-90NT, T93I, V98-99DI, S124T, I150M, F156I	D55N, I57V, N59S, KS89-90NT, T93I, V98-99DI, S124T, I150M, F156I	N59S, V99I, F130L, T143A	I8V, IL11-12VI, T14I, F25L, T29M, F37L, L42I, Q49L, SN90-91TH, V98-99TI, F105Y, S124T, T126A, ITG135-137TST, L139I, M152I, F156I, VHKFSKNEPNKKQKRFIYF159-177LPPK---------------	I8V, T14I, F25L, I28T, PV34-35L, F37L, A45T, Y60F, D64E, P66T, VN73-74SD, A81T, S90T, V92L, V98-99TI, F105Y, N116D, N122I, ITG135-137TSS, L139I, P145S, HLII148-151QFFV, K155N, VH159-160P, FSKNEPNKKQKRFIYF162-177Del
I196L	T46Del, M54L, S66L, MT76-77TS, IH90-91TP, F99S, R101G, S119M, KTMTDH121-126D-----, V156I, I159T	T46Del, M54L, S66L, MT76-77TS, IH90-91TP, F99S, R101G, S119M, KTMTDH121-126D-----, V156I, I159T	V19A, Y30S, S44L, T46Del, Y52S, S58P, T68Del, MT76-77TS, PNI80-82STN, D88E, IH90-91TP, R101G, A110T, V156I, I159T	E14K, V19A, S36A, TTISPTTTSS41-50I-----SPTT, LMTA53-56SAAV, S58P, TTISPT63-68IL---S, YLM74-76HIT, P80S, I82N, S84T, EDDI87-90DYYT, VF98-99IS, R101S, S103T, S119G, I127S, I138L, PQ144-145SL, A150T, QG152-153RD, IV155-156SI, LT164-165IS, P170S	E14K, V19A, S36A, TTISPTTTSSNYLMTAISNNTSTTISPT41-68ILP-------------------------, YLM74-76HIT, A78V, P80S, I82N, S84T, E87D, DI89-90YT, VF98-99IS, R101S, S103T, S119G, I127G, PQ144-145SL, A150T, QGN152-154RDS, V156I, I159T, T165S, P170S, L198V
I215L	KDM28-30NNI, F44L, I54V, R66K, S80P, K83R, L138-139YV, R153K, ED204-205DE, EDDE---209-212DEEMDDE	KDM28-30NNI, F44L, I54V, R66K, S80P, K83R, L138-139YV, R153K, ED204-205DE, EDDE---209-212DEEMDDE	I7M, I14T, I23V, KD28-29N, R38K, P41A, F44L, A55G, E59N, A63E, KL83-84RV, A104V, P123T, KLLY137-140RFVH, C189S, D210E, Ins212-212EMDDE	IA7-8LT, H12N, I14T, N20H, I23V, KDM28-30NNL, R38K, A55T, E59N, A63E, R66K, S80P, K83R, G91T, Q97R, D108E, I110V, L118F, P123T, LY139-140MH, R153K, P164A, AS174-175VF, P179A, D187H, C189D, D----211-212EMDDE	IA7-8LT, H12N, I14T, N20H, I23V, KDM28-30NNL, R38K, A55T, E59N, A63E, R66K, S80P, K83R, G91T, A94V, Q97R, D108E, I110V, L118F, P123T, LY139-140MH, R153K, P164A, AS174-175VF, P179A, --C188-189HED, D195G
I226R	K122R, H180Y, T188A, E195K	K122R, T188A, E195K		D15A, V76I, N92I, F100Y, S144P, L169I, A191Q, Q197H, D199C, T216I	Ins0-0MCINFCNLLKFILAKHPIMI, D15A, V76I, N92I, F100Y, S144P, L169I, A191Q, Q197H, D199C, T216I
I243L	H4Y, Y17H	Y17H	Y17H	F12Y, Y17H, I74T, M93T, K96R, H98N, D100N, A106V, T135M, F231Y	F12Y, Y17H, I74T, M93T, K96R, H98N, D100N, A106V, T135M, F231Y
I267L	MLLVLIDVDGFMGQLYNENGTQTILIPREVVIFYWEKNTPSKILQLFFHGGIDPIFEKINQRSFSFQSRHIHHFTLDESPLPNSIALPTDTLQAFKAGKK1-100Del, I129V, E201K, K209E, D211V, I231V	P40A, I129V, E201K, K209E, D211V, I231V	N19K, P40A, T75A, I129V, R158K, D211V, I250M, S258G	T23M, V30A, PSK40-42AFN, P54T, I59T, S65A, H70Y, K96E, G98C, M101I, R158K, I161V, I165F, V179I, E191K, S194F, V196T, P203S, D211V, A242V	T23M, V30A, PSK40-42AFN, P54T, I59T, S65A, H70Y, K96E, G98C, M101I, R158K, I161V, I165F, V179I, S194F, V196T, P203S, D211V, AT242-243VM, S258N	I195F
I329L	V48I, N181S, S183N, F188Y	V48I, N181S, F188Y	V23I, S45-46GT, D127E, R171L, F188Y, I226T, D273G, S276G	T16A, RI18-19KV, PQ21-22SP, S45-46DT, V48I, S57T, A60T, H80R, G107A, G110S, V125F, R171L, N181S, N186H, F188Y, Y210F, S236N, L240F, FI242-243LV, L246I, F252S, F256L, S262T, K266N, D273G, S275-276T, N278S, TTS305-307AST	T16A, RI18-19KV, PQ21-22SP, S45-46DT, V48I, S57T, A60T, H80R, G107A, G110S, V125F, D127E, R171L, N181S, N186H, F188Y, Y210F, S236N, L240F, FI242-243LV, L246I, F252S, F256L, S262T, D273G, S275-276T, N278S, R294C, TTS305-307AST
I73R	H34Y, N-72-72TN	H34Y, N-72-72TN	V37I, S51P	I7V, E15D, Q18S, V28A, HN34-35YK, S51T, I57V, I69M, N-72-72TN	I7V, E15D, Q18S, V28A, HNV34-36YKI, S51T, I57V, I69M, N-72-72TN
I7L	Q8R, T12N, N76K	na	N76K	H4N, T12N, E19D, Y30F, G44D, I48V, T55P, N76K, I86V	H4N, T12N, E19D, Y30F, G44D, I48V, T55P, N76K, I86V
I8L		na		I6V, I68V, C74Y	I6V, I68V, C74Y
I9R	G2E, Ins26-26NK, Y28S, V37G, N40K, T50-51IA, F65Y, D69Y	na	D13G, V37G, N40K, T50I	A8V, S12N, D14N, E21K, ID--24-26MINK, R29K, LRN32-34F--, V37D, E43D, NR46-47RQ, TY51-52VH, D71E, S79G, R87S	S12N, D14N, E21K, ID--24-26MVNK, R29K, LRN32-34F--, V37D, E43D, NR46-47RQ, TY51-52VH, D71E, R87S, M96I	TWCVIM-------91-96NMVCHHVMFVSFI
K145R			D10E	T13K, I65V, T70A, T117I, T124A	T13K, I65V, T70A, T117I, T124A
K196R	T101K	T101K	V90I, T101K, E107D, P128S, Q151R, NTFIKQLQPIKY185-196KYIY--------	NI2-3SL, YM32-33NT, K56Q, K66N, I85T, V90I, T101R, E107D, E109K, P127Q, S137N, Q151R, V176I, NTFIKQLQPIKY185-196K-----------	NI2-3SL, Y32N, K56Q, K66N, T74A, I85T, V90I, T101R, E107D, E109K, P127Q, S137N, Q151R, V176I, NTFIKQLQPIKY185-196K-----------
K205R	E118D, N151K	E118D, N151K	S112L	Q18K, K28I, I30V, M38L, I45M, A67N, MT70-71VA, T74A, L90I, I92V, I104M, E106D, MP108-109TS, S112-113P, T115P, T----SP120-122SVFTNGS, A124T, TS128-129IG, P132V, NT151-152EA, E155Q, M198I	Q18K, K28I, I30V, M38L, I45M, D57A, A67N, MT70-71VA, T74A, L90I, I92V, TI103-104M, E106D, MP108-109TS, S112-113P, T115P, T----SP120-122SVFTNGS, A124T, TS128-129IG, P132V, NT151-152EA, E155Q	E118D, N151K
K421R	Q139H, Q187R, MT191-192IA, K199Del, R238K, N248D	Q139H, Q187R, MT191-192IA, K199Del, N248D	L27S, M179T, K199E, HN291-292NT	T32A, N57S, F63C, A69V, I97V, HW100-101QS, Q122E, Y132H, S176N, M179T, P186S, M191K, K195-196E, EK198-199Del, E203K, L235V, D254E, H291Del, I318V, M368T, S372G, P411L, K416R, SC421-422E-	T32A, N57S, F63C, I97V, HW100-101QS, Q122E, Y132H, S176N, M179T, P186S, M191K, K195E, EK198-199Del, E203K, L235V, D254E, H291Del, I318V, M368T, S372G, P411L, K416R, SC421-422E-
K78R			S25P, S35-36P, R54K, S63T, K75R	S19P, SR25-26AK, SSSM35-38-TAL, S40Q, R52K, R54K	S19P, SR25-26AK, SSSM35-38-TAL, S40Q, R52K, R54K
KP177R	L19V, S55T, S58T	L19V, S55T, S58T	T10V, I17V, M67T, H106R, K126R, V141E, D143N, V151I, I167V	I8M, I17V, IL22-23MI, S55T, M67T, S117P, P120S, V151I, H156Del, V159S, I167V	Ins0-0MNKKIKNITPKESKIPRCLW, FN2-3LH, I17V, Y29H, S55T, NI71-72DV, I74M, E82K, R89H, DEQ96-98E--, R105W, P107S, S115G, SP119-120TS, V123I, K126R, S129L, V141F, E146D, YV150-151NI, N153I, H156Del, PV158-159LA, G163T, IIA167-169VLY, H176Y	L19V, S55T, S58T
L11L	MDFFLLKKIFFFVDNR1-16Del, M21I, K85N, Q90K	na	MDFFLLKKIFFFVDNR1-16Del, M21L, H73Q, SSI-77-79LPFN, K85N, VQ89-90IK, N92P	MDFFLLKKIFFFVDNR1-16Del, M21I, V30I, SSI-77-79FPFN, Q90K, K93N	MDFFLLKKIFFFVDNR1-16Del, M21I, V30I, SSI-77-79FPFN, Q90K, K93N
L60L	S16-17PL, K31N, ESSK-------------V--48-52DLQNSPETNQLNTKQSETDV	S16-17PL, K31N, ESSKV-----48-52DLQNTEPSKV	S16-17P, AHC22-24G--, T42I, E48D, SK----V------50-52QNSSETTESEKNV	TP10-11S, S15-17PPL, N26D, L29S, S44E, E48D, SK--------------------50-52QNVYLQWENNLVMSYMESPERL	D2G, P6S, TP10-11S, D13E, S15-17LPF, L29S, K31N, N35I, N37D, N46D, E48D, SK----------------------------------V-------------------------------50-52QHNTDSQHTDSQNTDSSNVYSMALQKDWHLYVESNTTDSQNTDSKHTDSQDNDSKHIDSQMTDSQHTI	S16-17PL, K31N, ESSK-------------V--48-52DLQNSPETNQLNTKQSETDV
L83L	Ins0-0MI, R23K, N30S, M41V, R61K	Ins0-0MI, R23K, N30S, M41V	E13D, RA23-24KD, N30S, V74D, L81I	Ins0-0MIILLFVKLKLNSCKFHNNYLLNV, GA10-11YV, AD14-15VE, RA23-24KD, P26S, T29I, LDV33-35IET, Y38N, T53S, VP66-67IA, Ins70-70GP, A73S, IL80-81MI	NND7-9KSN, D21N, RA23-24KD, TND29-31ISN, V35D, D43E, TSE53-55APQ, YIN57-59DVK, K62N, N64I, Ins70-70SA, AV73-74SI, L81I	Ins0-0MI, R23K, N30S, M41V
M1249L	I75M, T136S, E340K, I517V, V527I, T749A, T1002S, I1094M, I1147V	I75M, T136S, I517V, V527I, D684G, T749A, T1002S, I1094M, I1147V	I75M, P86S, T325M, I328T, L419S, I517V, V527I, M686L, H703Y, T749A, N752K, N889D, I1094M	T53S, D70N, I75M, D85N, A123V, N242S, V244I, S272F, I328T, N364S, L419S, I517V, V527I, V563I, M630T, T749A, Ins765G, T773I, T804K, R831K, R843K, R853K, V867I, V951I, D982E, R989Y, MTTP997-1000IAVL, T1002P, T1004I, P1009Q, E1011K, I1034V, R1049K, V1086I, I1094M, V1096I, H1128Q	T53S, A63T, I75M, D85N, A123V, N242S, V244I, I249V, Ins251E, S272F, I328T, N364S, L419S, I517V, V527I, V563I, M630T, V693M, T749A, I754V, T773I, T804K, R831K, R853K, V867I, V951I, D982E, R989H, MTT997-999IAV, S1001P, P1009Q, E1011K, I1034V, R1049K, V1086I, I1094M, V1096I, H1128Q
M448R	M16T, T66I, Y77H, H150Y, Y156H, D212N, G304E	M16T, T66I, Y77H, H150Y, Y156H, D212N, G304E	M16T, S35N, Y77H, V79I, H150Y, Y156H, D212N, H393N, A432V	M16T, E31K, RA58-59WP, A63T, G68E, S73P, Y77H, V87L, A122V, F129Y, H150Y, Y156H, D212N, P216R, S244T, D277E, I282L, T323I, N325I, H345Y, N349S, Q351L, H369N, I378M, T382M, T397I, H433Y, S446T	M16T, E31K, RA58-59WP, A63T, G68E, S73P, Y77H, V87L, A89V, I113V, A122V, F129Y, N133K, VP138-139A, H150Y, Y156H, D196N, DN212-213NE, P216R, Y234H, I261V, QYD275-277RFE, K286R, G299S, D302E, G304E, T323I, N325I, H345Y, N349S, Q351L, H369N, I378M, T382M, T397I, H433Y, S446T
MGF_100-1L	Q69H, M82I, N120T, I125L	Q69H, M82I, N120T, I125L	K7R, Y40F, M82I	K44N, K46E, S48R, V62M, Q69D, M82V, S109G, Y116F, N120D, S126T, T128N, DI130-131NL, R138H	K44N, K46E, S48R, V62M, Q69D, M82V, S109G, Y116F, N120D, S126T, T128N, DI130-131NL, R138H
MGF_100-1R	na	na	L12I	R6Y, R18C, IQE20-22Del, K24R, S28A, ED39-40KE, V51A, D65E, V69-70IA, S73P, I81V, H86T, S88N, H93N, T108N, N119S, YN-122-124SKL	R6Y, C11Y, R18C, IQE20-22Del, K24R, S28A, ED39-40KE, V51A, D65E, V69-70IA, S73P, I81V, H86T, S88N, H93N, T108N, N119S, YN-122-124SKL	L12I, Q43L, D65E, I81V, H86Y, H93N, F118Y
MGF_100-3L	NG6-7IR, S11P, D14V, A27T, C31S, K48Q, D57G, F72L, NV74-75SM, S77N, L91I, A94V, TA-----------------------H---------------------100-102NGENYLKTFEDYYKYPLILNKFSYYSLNIAKLEFYKKALNINGKDGK	NG6-7IR, S11P, D14V, A27T, C31S, K48Q, D57G, F72L, NV74-75SM, S77N, L91I, A94V, TA-----------------------H---------------------100-102NGENYLKTFEDYYKYPLILNKFSYYSLNIAKLEFYKKALNINGKDGK	K20E, T51N, S64T, H66Y, S77N, TA-----------------------H---------------------100-102NGENYLKTFEDYYKLPLIYNKFSKYSLNIAKLEFFKKALYIDGNDGE	R4H, N6D, S11P, D14V, I28K, C31S, V37I, T51K, S64N, H66D, F73M, V75K, S77N, N88D, IA93-94LV, TA-----------------------H---------------------100-102NGENYLKTVEDNYKYPLIYLEFSLYSLNIAKLDFFNKANYINGKNGK	R4H, N6D, S11P, D14V, K23T, I28K, C31S, V37I, T51K, S64N, H66V, F73M, V75K, S77N, D84N, N88D, IA93-94LV, TA-----------------------H---------------------100-102NGENYLKTVEDEYKYPLIYNLFSAYSLNIAKLDFFNKNLYINGKNGK
MGF_110-10L_-_MGF110-14L_fusion	na	na	na	na	na	na
MGF_110-13La	------------------------------------------------------------------------------------MKFHLKCLITLAWNVYI0-17MSEIKNKCIGDQCDWCFDRFIDSQTKSDRFCVCNVISHNSRQTVEHALILVSLHLLLGLPVKGPLLYTCWYLESSPKRDTPHPQCLYEISSKMPNHFSMEC, D19H, IQEMKYSCKHGGG21-33RSYTGNEIFMQTW, D143N, TY185-186HI, Ins188-188LI	na	na	na	MKFHLKCLITLAWNVYILDPIQEMKYSCKHGGGGGGDHQQLSIKQYCLYFIIGIAYTGCFVCALCKNLRLSTT1-73Del, L76V, V78A, A87V, D130T, D142Y	MKFHLKCLITLAWNVYILDPIQEMKYSCKHGGG1-33--------------------------------M, HQQLS38-42YWPTI, KQY44-46RHC, L48F, FIIG50-53LVFS, YT56-57FV, CF59-60YI, C62F, LC64-65Y, R69H, S71N, T73A, FV77-78LA, S81C, V84I, A87S, V90G, T100M, I103N, M112I, D130E, K132R, L141W, V148K, K155Q, T159A, FI161-162YF, M166I, E170K, I173S, N180D, L183Q, YFS----186-188AYKGFSH
MGF_110-13Lb	PR24-25SI, S32E, S35P, PQ42-43KN, D52N, ESRFIDSNH61-69NESIL--MN, F77N, KTQS81-84WG--, L86F, S91V, F97H, L102S, QT115-116EK, GGG----120-122VIIGQSL	na	na	na	L16H, H18Y, D66N, D79N, K81R, S91P, QT115-116KP, G121-122Del	Y11H, S91V, M93I, F97H, L102S, QT115-116EK, GGG----120-122VIIGQPL
MGF_110-1L	L21I, L23P, DL25-26ER, R28S, E36G, K57R, V60A, E62K, VF78-79IY, H81R, E83D, T86I, V89I, EV96-97KT, N-106-106IN, W109R, V113D, V128A, V131I, VA133-134AV, I145-146VM, M149L, L151F, F155S, R165G, A169D, E180K, D194N, R205K, V208A, MI211-212NH, Ins214-214PQSCEHITTNMHWKFYDNLMKKQDFHYYIGENDFIRIDCWTTHLPNKCSYEKIKM	L21I, L23P, DL25-26ER, R28S, E36G, K57R, V60A, E62K, D71N, VF78-79IY, H81R, E83D, T86I, V89I, EV96-97KT, N-106-106IN, W109R, V113D, V128A, V131I, VA133-134AV, I145-146VM, M149L, L151F, F155S, R165G, A169D, E180K, D194N, R205K, V208A, MI211-212NH, Ins214-214PQSCEHITTNMHWKFYDNLMKKQDFHRYIGENDFIIYDCWTTHLPNKCSYEKIKM	H81R, HN105-106QS, I137V, I145-146VM, M149L, A169D, E180K, MI211-212NH, Ins214-214PQSCEDMHYTMPDKWYPNLMKKQDYYYYIGENDFIRHDCWTIHLPNRCYMQKIKM	L2F, L-DL23-26PVER, R28S, E34D, E36G, K57R, FRH79-81YHR, E83D, T86I, V89I, EV96-97KI, N-106-106IS, I137V, M149L, EA168-169LD, K171Q, MI211-212NH, Ins214-214DDTHIMECSQPTHFKWYDNLMKKQPYHYIDENDFIRHKCWTTILPNKCFYQKIKM	L2F, F7I, S11F, T18A, L23P, DL25-26ER, R28E, E36G, R46S, K57R, V60A, E62K, H64Y, F79Y, H81R, E83D, T86I, V89I, EV96-97KI, PQ103-104SE, N-106-106LS, A134V, I146V, M149L, A169D, I174T, D194N, MI211-212NH, Ins214-214NTHIMECSQPTHFKWYDNLMKKQDFHCYIGENDFIRYDIWTTHLLNKCYYEKIKM	L21I, L23P, DL25-26ER, R28S, E36G, K57R, V60A, E62K, VF78-79IY, H81R, E83D, T86I, YV88-89HI, EV96-97KT, N-106-106IN, W109R, V113D, V128A, V131I, VA133-134AV, I145-146VM, M149L, L151F, F155S, R165G, A169D, E180K, D194N, R205K, V208A, MI211-212NH, Ins214-214PQSCEHITTDMHWKFYDNLMKKQDFHRYIGENDFIIYDCWTTHLPNKCSYEKIKM
MGF_110-5L-6L	na	na	na	na	na	na
MGF_110-7L	na	na	E35D, I75V, D90N, H102Y, HP127-128YL	I8V, V26I, E35D, I61V, V66I, I75V, D78S, L91Q, H99R, S103T, A118T, K120V, P128F	I8V, S23P, E35D, I61V, V66I, I75V, D78S, V80I, L91Q, H99R, HS102-103YT, N125D, P128F, D131N	na
MGF_110-8L	na	na	-----------------------------------------------MVYVVIMKDPKTIQIIK0-17MPTRPPEHELLVWCTYANQCDYLYEKVLILDLLGVVVLQAAPIIRKLFCWECVHGICRNRIQAD, TAQI19-22PVIH, HPIL24-27NDWI, HIEN-----------------------T---------------------29-33NCTVNPTSHTYPHEEYMKIYARDRCNMSRWNGICSYDYGPRDHTDHQEL	-----------------------------------------------MVYVVIMKDPKTIQIIK0-17MPTRPPQNELLVWCTYANQCDYLNEKVLILDLLGVVVLQAAPIIRKLFCWECVHGICRNRIQAD, TAQI19-22PVIH, HPIL24-27NDWI, HIEN-----------------------T---------------------29-33NCTVNPTSHTYPHEEYMKIYARDICVMSRWNGICRYDYGPRDHIDHEEL	-----------------------------------------------MVYVV0-5MPTRPPQNELLVWCTYANQCDYLYEKVLILDLLGVVVLQAAPIIRKLFCWEC, MKDPKTIQIIK7-17HGICRNRIQAD, TAQI19-22PVIH, HPIL24-27NDWI, HIEN-----------------------T---------------------29-33NCTVNPTSHTYPHEEYMKIYARDRCNMSRWNGICNYDYGPRDHTDHQEL	--------MVYV0-4MSWFIGAPTQIN, IMKDPKTIQIIKWTAQIQHPIL6-27TFAGNASTVSAETGFKQIGQLF, HIENT29-33KMTGL
MGF_110-9L	na	na	F6L, S21P, R37K, S95T, I120V, S146G, V148I, RM156-157QL, F169L	AVM11-13VEV, P15R, S21P, K47R, N54D, N86G, R88K, R96K, T106K, IK120-121VR, R124K, T128V, I139V, IS145-146MV, V148I, F169I, V171L, ER199-200KE	AV11-12LE, P15R, S19N, S21P, K47R, N86G, R88K, R96K, I120V, V125I, T128V, I139V, IS145-146MV, V148I, F169I, V171L, ER199-200KE, S229K, I233T, TQ235-236IE, KD272-273TE, IE278-279TA	F6L, S21P, G26E, R37G, V59I, E87N, I120V, D123N, T128V, S146G, F169L, S187T, N225I, VFSDHPIITQNDYIVNCTVSRWHDRCMYEAHFRIHYQHNMNCSQPKDLEWFIELKRHVINQDDL227-290CLVTTLLLLKMIILLIVQFPGGMTGVCTKPISGYTINIT-------------------------
MGF_300-1L	Y18C, I64M, A75T, P110S, G124E, N141K, K153N, I170T, S208R, T213I, T242A, NF266-267DY	Y18C, I64M, A75T, P110S, G124E, N141K, K153N, I170T, S208R, T213I, T242A, NF266-267DY	Y18H, I64M, H105Q, P110S, G124E, K153N, L192R, S208P, T221R, T242A, Y246C, I250F	V2A, YV18-19HL, S51L, I64M, V103L, V109M, S111-112N, G124E, F142V, R147H, K153N, I170T, L206I, S208P, T213I, M223T, N227S, IS233-234AL, R239K, T242A	V2A, T5A, YV18-19HL, S51L, I64M, LA72-73FI, V103L, D108E, S112Y, G124E, F142V, T144A, K153N, L206I, T213I, M223T, N227S, S234L, R239K, T242A, D257A	Y18C, I64M, A75T, P110S, G124E, N141K, K153N, I170T, S208R, T213I, T242A, NF266-267DY
MGF_300-2R	N50K, I79M, G85R, R141Q	N50K, I79M, G85R, R141Q, CAFLAP155-160Del	N50K, I79M, G85R, R141Q	Ins0-0MSILIICVSYVKIAWHRNLL, D37N, V43L, R46H, NM50-51KI, I79V, L95F, I100T, M109A, LH121-122FR, G130S, R141Q, L158F	Ins0-0MSIVIICVFYLKTSWDKRLL, D37N, V43L, R46H, NM50-51KI, I79M, T82A, L95F, I100T, M109A, LH121-122FR, L127I, G130S, L158F	N50K, I79M, G85R, R141Q
MGF_300-4L	Q2L, AL11-12Del, V18I, R23H, EV26-27DI, R30H, G54R, R73C, H125Y, KS139-140RC, I155L, Y165H, S188G, EH190-191KQ, P211N, N229Y, K241R, S303N, V310M	Q2L, AL11-12Del, V18I, R23H, EV26-27DI, R30H, G54R, R73C, H125Y, KS139-140RC, I155L, Y165H, S188G, EH190-191KQ, P211N, N229Y, K241R, S303N, V310M	Ins0-0MKTSHFNK, Q2L, R23H, R30H, L106R, S140C, N142H, I155V, S188G, P211T, N229S, K241R, S244R, H253Y, S303N, V310M	Q2L, NHV16-18KSD, V27I, DL39-40I, H42D, P52S, Ins58D, C84S, K90T, HY93-94NH, N101H, L106I, V133I, KS139-140RC, Y165H, R173K, EH190-191NQ, K194N, T197I, YI200-201FV, N206H, P211N, N229S, A234E, QK240-241KR, S244N, R257W, V260I, K272E, Y283F, G293A, DS302-303AG, Q311E	Q2L, NHV16-18KSD, V27I, DL39-40NI, H42N, T59A, C84S, H93N, N101H, L106I, V133I, KS139-140RC, E148K, Y165H, S168I, F171S, RK173-174KR, EH190-191HQ, K194N, T197I, YI200-201FV, N206H, P211N, N229S, A234E, K241R, S244N, V260I, KM272-273EL, QK275-276KR, QN279-280Y, Y283F, G293A, DS302-303AG, Q311E	Q2L, AL11-12Del, V18I, R23H, EV26-27DI, R30H, G54R, R73C, H125Y, KS139-140RC, I155L, Y165H, S188G, EH190-191KQ, P211N, N229Y, K241R, S303N, V310M
MGF_360-11L	IP18-19VS, Q22H, V25I, D290N, I325N, T327M, C334Y	na	IP18-19VS, Q22H, V25I, KL46-47RI, S130N, I247V, D290N, E303G, H309N, I325V, C334R	T9S, G15K, V25I, HN34-35YD, MLHIR39-43TFYTY, L47M, R50K, Q56E, IG62-63TV, V68A, K77R, T80V, MI90-91LV, LT94-95HS, N97H, D100N, K103R, EY109-110DR, E112D, D126N, S129D, F134L, V138M, P143A, RII146-148KHV, N150D, G155E, F169Y, D175N, TV179-180NM, D193G, D196K, R199H, PR206-207TH, L270F, L281M, D290N, E300I, H309D, I325A, C334S, I342K, GI345-346V, Q352R	T9S, G15K, V25I, HN34-35YD, MLHIR39-43TFYTY, L47M, R50K, Q56E, IG62-63TV, V68A, K77R, T80V, MI90-91LV, LT94-95HS, N97H, D100N, K103R, EY109-110DR, E112D, D126N, S129D, F134L, V138M, RII146-148KHV, N150D, G155E, F169Y, D175N, TV179-180NM, D193G, D196K, R199H, PR206-207TH, A254T, L270F, L281M, D290N, E300I, H309D, I325A, C334S, I342K, GI345-346V, Q352R
MGF_360-12L	C28Y, HD34-35YN, A50S, N57D, N72S, A78T, W97R, R101Q, T108I, I149L, M151L, V164E, S174L, I188V, N191S, L206M, V258M, S269T, I283M, A316T, T318I, V337F, T346S	na	A36G, R45K, N57D, D83N, V164E, A261G, S269T, I283M, V289A, T295I, E302K	V18L, TN20-21ED, HD34-35N, S49L, IK52-53LQ, N57D, T60M, R67K, N72S, A78T, D83N, V89I, E107K, E112-113GD, N139D, PI141-142L, Q144K, I149L, L162I, V164E, S176N, I188V, H233R, I236L, N249S, M253I, V258M, S269T, M279I, I283M, V289A, TTAL-294-298MALVQ, L303P, K305R, A332E, V337F, I343V	V18L, TN20-21ED, HD34-35N, IK52-53LQ, N57D, T60M, R67K, N72S, A78T, D83N, V89I, E107K, E112-113GD, N139D, PI141-142L, Q144K, I149L, L162I, V164E, S176N, I188V, H233C, I236L, N249S, M253I, V258M, S269T, M279I, I283M, V289A, TTAL-294-298MALVQ, L303P, K305R, A332E, V337F, I343V
MGF_360-13L	na	na	I15V, Y30H, A38V, R48Q, RV63-64HI, N87H, G91S, K98E, N116D, I118V, R124K, S133R, E139D, IL146-147NI, V152T, Y160C, G177D, D191E, D200E, Y217F, NI231-232KV, V271I, Y314F, L333F	L3S, I15V, QCLSIDEHC18-26TSCLSIDEH, CM43-44YI, Q50Y, R63C, N87Y, G91S, I100A, E102D, E114D, N116Y, R120C, TR123-124NK, T130S, M142I, I146N, VI152-153A, G157R, K161R, W164C, NG176-177SE, K186N, C192H, N207D, L214Y, Y216C, EM225-226DI, N231K, HD237-238NE, IC240-241LS, STK244-246CIR, P250L, A258V, F280Y, R294S, E298R, K300N, S306C, A310I, D312N, D326V, D336N, WE346-347LD, N351K	L3S, I15V, QCLSIDEHC18-26TSCLSIDEH, CM43-44YI, Q50Y, R63C, N87Y, G91S, I100A, E102D, E114D, N116Y, R120C, TR123-124NK, M142I, I146K, K150N, VI152-153A, G157R, W164C, NG176-177SE, K186N, C192H, N207D, L214Y, Y216C, EM225-226DI, EN230-231K, HD237-238NE, IC240-241LS, STK244-246CIR, P250L, F280Y, R294S, E298R, K300N, S306C, A310I, D312N, D326V, D336N, WE346-347LD, N351K
MGF_360-14L	R127N, H174L, H203Q, L340M	na	V46I, Y99H, A105T, S114T, R127K, H174L, RE243-244QK, H254Y, A285T, L292H, V319A, M331R, T334S	Ins0-0MSLKFCSLGLNAVKLSSSYKIWYRERGFL, N42T, V46I, K50Q, E63D, G91A, R94C, VY98-99EH, A105T, P116S, R127D, T159M, C162R, N164K, H174L, KR198-199EK, H203Q, VA208-209LT, I220L, RE225-226SK, K245E, R255M, N271T, M276L, AD285-286TN, Q291R, KA296-297RV, VT316-317AS, DV321-322NI, E327A, L347F, I354V	Ins0-0MSYKIYLRERGFSSWLVNLGLSCFKLSKMARRNEGFARTLQLVRLKFILKSITRVDFY, S18L, N42T, V46I, K50Q, E63D, Y99D, A105T, P116S, R127D, D156N, T159M, C162R, N164K, H174L, T177I, KR198-199EK, H203Q, V208L, I220L, RE225-226SK, K245E, R255M, L260P, M276L, AD285-286TN, Q291R, KA296-297RV, VT316-317AS, DV321-322NI, E327A, L347F, I354V	AAD284-286GCR, DRAQLIAHKAYMYNLSNIFLVKQLFSRDVTLVLDVTEPQEIYDMLKTYTSKNLKRAEEYLTAHPEIIVID288-357Del
MGF_360-15R	L48I, I64V, Y79F, R86K, E95Q, K118R, D214N, K261E, V267M, TS269-270AL, T272A, T275A	L48I, I64V, Y79F, R86K, E95Q, K118R, D214N, K261E, V267M, TS269-270AL, T272A, T275A	I4V, I64V, Y79F, R86K, E242Q, V267M, S270L, T272V	E5Q, I21V, I36L, L48V, R56K, SI63-64PV, S76T, R86N, E95R, N100T, N135T, V151I, HT153-154LS, R156K, C164Y, H168Y, D183N, Y203H, V218I, K244R, AM248-249I, FK260-261SR, VDTSNTDDTD267-276MRD-------	E5Q, I21V, I36L, L48V, R56K, SI63-64PV, S76T, R86N, E95R, R98G, N100T, N135T, V151I, HT153-154LS, R156K, C164Y, H168Y, D183N, Y203H, V218I, K244R, T246M, AM248-249I, FK260-261SR, VDTSNTDDTD267-276MRN-------	L48I, I64V, Y79F, R86K, E95Q, K118R, D214N, K261E, V267M, TS269-270AL, T272A, T275A
MGF_360-16R	N35S, I197T, C257S, L259I, H276N, E299G, N302Del, Ins320P	N35S, I197T, C257S, L259I, H276N, E299G, N302K, R304S, LQ306-307TA, LGLNIFKRELIPPCKDPDPYQIQILLKNYILKNVSTVFTYYCQ310-352RS-----------------------------------------	Y20C, I78M, K108E, A123T, L127F, P168S, A296V, E299G, K303R, H308Y	TI6-7AT, M10L, T14A, YHY20-22NIH, N38D, I41V, N49Q, M51I, Y59F, L65M, I67V, ER75-76DH, K108E, R118Q, Y120F, A123T, N132D, D144-145E, S147N, DC150-151NY, IR155-156MQ, M160I, A165T, K179R, TI196-197KA, I209M, S213R, F220L, R231K, N250S, Y255L, L259M, Q266K, KY273-274NH, H276N, K292E, E299G, V305A, R317Q, Y329F, I333L, I339T, V346I, T348A	TI6-7AT, MA10-11LV, T14A, YHY20-22NIH, N38D, I41V, N49Q, M51I, Y59F, L65M, I67V, ER75-76DH, K108E, R118Q, Y120F, A123T, T130I, N132D, D144-145E, S147N, DC150-151NY, IR155-156MQ, M160I, A165T, K179R, TI196-197KA, I209M, S213R, F220L, R231K, Y255L, C257S, L259M, Q266K, KY273-274NH, H276N, K292E, E299G, V305A, R317Q, Y329F, I333L, I339T, V346I
MGF_360-18R	Ins0-0MRYLFFFLFFNPIKNQN, C41R, V49I, G63C, E109K, R180Q	MLEIVLATLLGDLQRLRVLTPQQRAVAFFRANTKELEDFLCSDGQSEEVLSGPLLNRLLEPSGPLDILTGYHLFRQNPKAGQLRGLEVK1-89Del, R180Q	L36V, L83V, I116V, HI126-127NM, T171S, R180Q, N187S, S206R, S228P	Ins0-0MLFFFFLYNNPIKNQFK, R15K, RV17-18KD, Q22M, S42P, V49L, S51P, P53L, L65I, Q76E, Q82R, M90L, SR104-105AQ, K110L, I116V, V121L, HI126-127LM, A130G, D135E, Y139H, EP141-142TM, G156S, L163-164AI, YM167-168FI, LTR170-172ISC, T176A, RIS180-182QMC, NQV187-189SEA, L204K, SAP206-208PGA, K-216-216SP, SQ219-220QE, D225N, S228P, D231E, L235M, Q--237-237HGI	Ins0-0MLFFFFLYNNPIKNQFK, R15K, RV17-18KD, Q22M, CS41-42YP, V49L, S51P, P53L, L65I, Q76E, M90L, A97P, I102L, S104A, KV110-111LF, N113I, V121L, HI126-127LM, AP130-131S, D135E, Y139H, EP141-142TM, G156S, L163A, YM167-168FI, LT170-171IS, T176A, RIS180-182QMC, NQV187-189SEA, L204K, SAP206-208PGS, -K216-216PS, SQ219-220QE, D225N, S228P, D231E, L235M, -Q-237-237GHI
MGF_360-19Ra	Y49F, K85N, G121R, F124V, I128V, T135I, Y166H	na	na	na	na
MGF_360-19Rb		na	na	na	na
MGF_360-1La	na	na	na	na	na	na
MGF_360-1Lb	-M0-1MQ, T9A, KV11-12RA, P17H, L19S, C24Y, T39S, HTCI42-45IDD-, E47N, L50M, K52R, AS54-55LC, H58E, LT60-61IK, V64T, MK67-68VL, Q71K, HG75-76ED, E79M, D87N, SF89-90NY, VTV93-95LFI, M97N, C99H, TYAKS---102-106NLCRKLGG	na	na	na	na	na
MGF_360-2L	I5L, E23N, L42F, T70A, V155I, F175L, T180A, Y182L, I186M, ILCK188-191VRYH, S204R, M226I, I240M, Y254F, D262N, M276T, Y314F, S316N, E353K	I5L, E23N, L42F, T70A, V155I, F175L, T180A, Y182L, I186M, ILCK188-191VRYH, S204R, M226I, I240M, Y254F, D262N, M276T, Y314F, S316N, E353K	I5S, A11V, I14V, D47N, E62D, T70A, N90T, V94I, Q120H, N144K, E152G, V155I, S165P, I186M, LCK189-191QYN, EMY225-227D--, I240M, Y254F, S270A, N273K, M276T, H302N, V306A, I308L, V319A, R340K, CPEIIRWARFII351-362SRK---------	Ins0-0MNKKKCFLKFKLYLRIPITNINVLVYLY, I5S, A9I, A11V, KI13-14RV, AT16-17DF, I20V, EH23-24D, F26C, KY29-30ER, A38G, EDNQL46-50DEDHQ, I56S, L63I, L65V, T70A, YDL76-78RSV, E80Q, S91-92VG, H100Y, W102R, F104L, -I111-112DV, N114I, M116R, VQ119-120LE, YK----123-125CNFCKI, K129R, S132N, K139E, -LFQ145-148HMNE, I150V, E152G, N171D, T174S, N176S, Y182L, ILCK188-191VRHN, R202Q, S204R, SF216-217AY, S221F, M22…	na	I5L, E23N, L42F, T70A, V155I, F175L, T180A, Y182L, I186M, ILCK188-191VRYH, S204R, M226I, I240M, Y254F, D262N, M276T, Y314F, S316N, E353K
MGF_360-6L	N20E, E37H, V105D, Q109E, D113N, K115E, R166C, M325I, S369L	na	E37H, M124L, S150R, R166C, Y212D, S245P, GF276-277RY, R284G, M325I, K331R, S369L	N15T, EN37-38HD, R71T, I91V, I96M, I108L, I129L, S153D, V158T, K176E, IK178-179TR, Y182L, F188Y, I190F, Y212H, D242N, G276R, Q320E, M325I, E359Q, F364V	I26S, T51I, R71K, K75E, G88N, N90D, I96M, T103M, D113N, K115E, -VG118-120NKK, D127N, IK129-130VR, S146L, D152G, YV157-158HA, D161N, RF166-167GY, IK178-179AR, Y182L, F188Y, I190L, Y212H, D242H, G276R, N283Y, V298I, Y309D, Q320E, M325I, L334F, S336D	na
MGF_360-8L	S110G, T118A, V173I, C178W, S192F, K241Q, G256A, A264V, Q266R, HQ269-270YH	S110G, T118A, F160L, V173I, C178W, S192F, K241Q, G256A, A264V, HQ269-270YH	K10R, E100K, A144T, V147I, F160L, F174L, C178W, I181M, Y211F, Q236K, K241Q, A264V	N34D, H41R, V46I, A63V, V75L, K104T, DS109-110EG, K114R, T118I, M121L, H123N, I129V, D137N, A144T, V147I, MGE150-152IVG, R156Q, F160-161HL, N168H, M171I, VF173-174TL, YC177-178FW, G199E, S202N, I221L, E223K, K233E, Q236H, MK240-241LQ, L254A, TATQ263-266SVSS, H268Q, T287I, L312Q, T314I, NSL-----317-319VYNSHESI	H41R, V46I, S49N, P52L, G55R, L60I, V75L, S110G, T118I, MRH121-123LHN, DK137-138N, EA143-144KT, V147I, M150F, F160-161HL, M171I, VF173-174TL, C178W, SM202-203NI, DK232-233NE, Q236H, MK240-241IR, L246S, TATQWH263-268NVSWCQ, LY274-275IR, Ins277-277KDL, T287I, T314I, NSL--317-319VYNSP	S110G, T118A, F160L, V173I, C178W, S192F, K241Q, G256A, A264V, HQ269-270YH
MGF_360-9L	MLNKHDFFNLIFSKKRN1-17Del, C199F, E231D, V235L, E237A, RI240-241KV, I243M, N246D, K250R, V268A, N325S	MLNKHDFFNLIFSKKRNMVLSLQTLTKKVLASQYPAKCHPHFLKCCGLWWHNGPIMYHQKKIWTPYFKNGTNLNAALVKAVEENNHDLIELFTEWGANINYGLLSVNTEHTRDLCRQLGAKEQLNDQEILRFFYTLKRDLTSSNIIFCHEVFSNNPILDTINRFEVKGMIYEQLEGLMVETDILSEMFTKYWYAMAIECNLKEAICYFYQRYAHLHRWRLMCALFYNNVFELHEVYEKERIRI1-243-------------------------------------------------------------------------------------------------------------------------------------------------------…	MLNKHDFFNLIFSKKRN1-17Del, T26A, S32G, Y34R, A36T, C46Y, IMYH--55-58MIFDQN, T64S, Y66I, KN68-69TD, TNL71-73VHI, VE81-82A, H86Y, E90K, N100D, G102S, H110R, Q117E, NDQ125-127KQE, I129V, RF131-132Y, Y134N, L136I, D139N, F147L, N154H, D159E, FEVK164-167TKLR, M169I, G176A, VE179-180EN, MF187-188L, AM194-195GI, C199F, KE202-203TK, C206H, A213V, R217Q, C222Y, FE230-231CD, V235L, E237A, R240K, I243M, N246…	MLNKHDFFNLIFSKKRN1-17Del, S32R, K37E, P40H, N52D, M56V, Ins58-58NQ, T64S, Y66I, KN68-69TD, TN71-72VT, E82K, H86Y, E90K, N100D, G102S, S105A, H110Y, Q117E, D126Q, R131H, YTL134-136NMV, F147L, N154H, P156S, D159E, FEVK164-167TKLR, M169I, G176A, VE179-180EN, MF187-188L, A194G, I197V, C199F, KE202-203TK, C206H, R217E, E231D, VYE235-237LCA, RIRI240-243KVHM, NE246-247DK, V267I, I273L, Q275K, Q282L, I28…	MLNKHDFFNLIFSKKRN1-17Del, S32R, K37E, P40H, N52D, M56V, Ins58-58NQ, T64S, Y66I, KN68-69TD, TN71-72VT, E82K, H86Y, E90K, N100D, G102S, S105A, H110Y, Q117E, D126Q, R131H, YTL134-136NMV, F147L, N154H, P156S, D159E, FEVK164-167TKLR, M169I, G176A, VE179-180EN, MF187-188L, A194G, I197V, C199F, KE202-203TK, C206H, R217E, L220F, E231D, VYE235-237LCA, R240K, RI242-243HM, NE246-247DK, V267I, I273L, Q275K, …
MGF_505-10R	A20G, G63A, Y83H, D102E, D143N, E153D, H188Y, Y223N, E225D, YL255-256CV, S312A, VI325-326IN, I332V, N342R, Q411H, H424L	A20G, G63A, D102E, D143N, E153D, H188Y, Y223N, E225D, YL255-256CV, S312A, VI325-326IN, I332V, N342R, Q411H, H424L	A20G, M159L, L256V, G368S, TN413-414AH, P418S, H424L, I466V, I--472-473AVD, I504V, N512D, R519H, V529F, QGEMV538-542HDLF-	P18S, A20G, Q26H, KG32-33EK, H44Y, I55V, G63A, D92N, N128T, D143N, E153D, M159L, T162I, I164V, H171R, R173H, I178V, H186Y, FA198-199L, Y223N, ELPN225-228DVSD, SY231-232TQ, T236S, N244H, I250L, H252Y, YL255-256CV, S262F, R266S, Q279R, K286-287E, Y291H, A295T, T317I, HN322-323RS, V325A, S328R, I332V, N342K, V347I, S358C, Q365K, MG367-368IR, G399R, H401D, L405M, N414Y, Q419E, HI424-425L, T428M, LN43…	P18S, A20G, Q26H, KG32-33EK, H44Y, G63A, D92N, N128T, D143N, E153D, M159L, T162I, I164V, H171R, R173H, I178V, H186Y, FA198-199L, Y223N, ELPN225-228DVSD, SY231-232TQ, T236S, N244H, I250L, H252Y, YL255-256CV, S262F, R266S, Q279R, K286-287E, Y291H, A295T, T317I, HN322-323RS, V325A, S328R, I332V, N342K, V347I, S358C, Q365K, MG367-368IR, G399R, H401D, L405M, N414Y, Q419E, HI424-425L, T428M, LN434-435Q…	A20G, G63A, D102E, D143N, E153D, H188Y, Y223N, E225D, YL255-256CV, S312A, VI325-326IN, I332V, N342R, Q411H, H424L, I472M
MGF_505-11L	IV38-39VI, I45V, N50K, S69T, E72K, S170T, P257Q, L334P, M405I, K428E, Q431R	IV38-39VI, I45V, N50K, S69T, E72K, S170T, P257Q, L334P, M405I, K428E, Q431R	Q21E, V39I, IH45-46VY, N50K, S69T, E72K, R207K, P257Q, V280I, I317V, L334P, RL343-344KI, V348I, D355N, D358N, I382V, H386Y, M405I, K433R, A456T, K466N	Ins0-0MEGYDYLFFNNLSLYLELF, N18D, Q21D, K24N, V39I, I45V, NI50-51KM, R55Q, S69K, I71L, L96I, Y102H, T106R, K108S, N136H, P152Q, I163V, S170A, V188A, L193F, I223T, Y227H, I254V, L276F, V280I, A285T, SQ308-309NR, S312A, I325V, I330M, L334P, MQI337-339RHL, L344I, V348L, V352I, GD354-355N, A361T, P368S, T371K, H374Y, H386D, K395Q, A407T, N411D, VNY413-415ISH, V418F, V421L, Y425C, K428E, VP438-439AS, R…	Ins0-0MGYDYLFFNFNLSLYLELE, N18D, Q21D, K24N, V39I, I45V, NI50-51KM, R55Q, S69K, I71L, L96I, Y102H, K108S, N136H, P152Q, I163V, S170A, V188A, L193F, I223T, Y227H, I254V, L276F, V280I, A285T, SQ308-309NR, S312A, I325V, I330M, L334P, MQI337-339RHL, L344I, V348L, V352I, GD354-355N, A361T, P368S, T371K, H374Y, H386D, K395Q, A407T, N411D, VNY413-415ISH, V418F, V421L, Y425C, K428E, VP438-439AS, R469Q, S…
MGF_505-1R	NR14-15DC, E23D, T63I, S74G, HD96-97YN, E111D, V120I, Q130R, HR154-155YT, FT162-163LV, K172E, IYNM188-191VCHI, E196D, H205R, R212T, D221Y, RM229-230LI, K259I, INI262-264LDV, I279T, H287Y, L295F, A300T, R304K, N319K, K322Q, H326Q, Y331F, R343K, K360N, DT372-373ER, L382V, I384M, R390K, V407A, Y411H, DR434-435EH, D466N, V508A, Q528H	na	NR14-15DC, I49V, T63I, D118N, Q130R, H154Y, D158N, FT162-163LA, I167V, K172E, I182L, MID191-193IME, H205R, C208R, R212T, D221Y, H225Y, IRM228-230VLI, S233G, Q235H, H238Y, K259N, IN262-263LD, A270V, I279T, F281Y, S285L, H287Y, LV295-296FM, A300K, R304K, N315K, N319K, H326Q, S341N, R343K, K360Y, F366Y, L382I, I384M, R390K, M392L, E399Q, V401A, V407A, Y411H, H417Y, F431L, RC435-436HY, I469L, N497T, …	NR14-15DC, E23D, I25V, T53N, T63I, D97N, Q130R, D134N, I136M, R147S, HR154-155YI, EDD157-159KEN, FT162-163LV, L165S, C171Y, D173Y, NM190-191DI, D193N, EC196-197KY, H205R, R212T, I214V, D221Y, H224Y, M230I, S232-233LR, A241T, KD259-260TN, N263D, K276N, I279T, H287Y, L295F, AKS300-302TNA, R304K, N319K, I321V, I324L, H326Q, AT329-330VA, N332K, G338S, R343-344Q, F357V, K360N, I362V, N364I, VR368-369I…	N14D, E23D, I25V, T53N, T63I, D97N, I127M, Q130R, D134N, R147S, HR154-155YI, EDD157-159KEN, FT162-163LV, L165S, K172E, NMI190-192EIM, E196K, C208S, R212T, D221Y, M230I, S233R, A241T, I279V, H287Y, A300T, S302A, R304K, IN318-319NK, I321V, I324L, H326Q, A329V, GI338-339NT, F357V, K360N, I362V, N364H, VR368-369IG, D372V, L382V, I384M, NR389-390K, M392K, K396N, R408K, Y411H, KD422-423QE, R435H, G487A…
MGF_505-2R	I185M, K229E, P313L, Y434H, I478V	I185M, K229E, P313L, Y434H, I478V, KSCYSILEILEKHIISLFTMKVMTEEEKNLCLEILYKVIHYKTIQC481-526NLAIVSWKS-------------------------------------	I40V, V85I, F109L, N118K, K137E, K150T, H162R, I185M, F212L, G217E, K229E, H238Y, T252I, P313L, S360L, G426D, Y434H, I471M, I478V, VIHYKTIQC518-526Del	L7H, RC32-33GR, R60K, K78E, V85I, G105E, F107Y, F109H, N118E, G131D, S133P, K137E, Y142H, M157I, A159V, H162R, V177I, I185M, M193I, T204S, IF211-212VL, K229E, IDT250-252LNI, T255F, H277N, P313L, M339V, M343T, A349E, R353K, S362N, R365K, H381Q, V385I, T394I, I413M, M416I, YG425-426HD, R428K, Y434H, L438F, V440I, Y456C, I478V, Y484F, L487I, K492N, T499M, M503I, E506D, C511G, I514L, H520S, T523M, QC…	R26Q, RC32-33EK, D42N, T55I, RM60-61KI, G63A, V85I, K99T, G105E, F107Y, F109H, N118K, G131V, S133P, K137E, T140I, Y142H, SM156-157FI, A159V, H162R, V177I, I185M, M193I, T204S, IF211-212VL, K229E, DT251-252NI, T255S, H277N, H301Y, P313L, K326R, V333I, M339V, M343T, A349E, R353K, H381Q, V385I, T394I, I413M, M416I, YG425-426HD, R428K, Y434H, L438F, V440I, Y456C, E476D, S482T, YS484-485LN, L487M, K49…
MGF_505-3R	Q105L, R124K, ST130-131NP, N144H, DY155-156YF, R159G, S164N, V189I, Q206H, YS212-213HL, NLY218-220RMQ, K227T, I247L, WES278-280GKC	Q105L, R124K, ST130-131NP, N144H, DY155-156YF, R159G, S164N, V189I, Q206H, YS212-213HL, NLY218-220RMQ, K227T, I247L, WES278-280GKC	Y100H, D104G, R124K, I143M, Q151E, S173R, G188C, NL218-219KM, G223R, K227T, I247L	K12N, C16Y, IE43-44TG, I48V, Y70F, E80K, DQ104-105NL, K107E, C109R, I112M, P119S, ST130-131N-, N144Y, M146K, T154A, R159G, E161P, S164N, S173K, K175Q, E178N, KV191-192NF, S194I, SN201-202IK, NL218-219RM, Q224Y, K227T, F233Y, D236V, I239T, I247L, I260L, KH269-270ET, K273R, WE---278-280RKQEC	K12N, C16D, IE43-44TG, I48V, Y70F, E80K, DQVK104-107NLIE, C109R, I112M, P119S, ST130-131N-, N144Y, M146K, T154A, R159G, E161P, S164N, S173K, K175Q, E178N, KV191-192NF, S194I, T197A, SN201-202IK, NL218-219RM, Q224Y, K227T, F233Y, D236V, I239T, I247L, T261A, KH269-270ET, K273R, WE---278-280RKQEC
MGF_505-4R	H11Y, A18S, I23T, A26V, IVL51-53LII, T55I, E68G, I71V, Q93H, D101G, K105E, L113S, Q115H, Q125E, SN129-130CD, D213N, T228I, P231L, H276Y, R279Del, E287-288KD, N291K, T295V, T298S, C300S, I303K, Y315H, H327S, I329L, D331N, Y334F, L338-339IF, V351A, T353I, D357N, IKH365-367LEQ, Q370H, A373D, L379M, T408A, Y412F, T415N, D439V, H441Q, L464I, C467Y, V480L, QY497-498RN, I501T, S503L, S505C	H11Y, A18S, I23T, A26V, IVL51-53LII, T55I, E68G, I71V, Q93H, D101G, K105E, L113S, Q115H, Q125E, SN129-130CD, D213N, T228I, P231L, H276Y, R279Del, E287-288KD, N291K, T295V, T298S, C300S, I303K, Y315H, H327S, I329L, D331N, Y334F, L338-339IF, V351A, T353I, D357N, IKH365-367LEQ, Q370H, A373D, L379M, T408A, Y412F, T415N, D439V, H441Q, L464I, C467Y, V480L, QY497-498RN, I501T, S503L, S505C	L15V, IVL51-53LTI, K72N, DQ92-93NR, D101G, L113S, Q125E, SN129-130CD, Q136D, P145S, I153F, H156E, G158L, L163F, M166T, I179M, M184L, N186D, E189K, I194T, ERI197-199KMV, M206I, SSIDIHDEE217-225DI-----QD, P231L, K237I, T240A, CFF243-245QLY, N256D, MA259-260FE, YN268-269ND, H276Y, KC282-283QY, E288D, T295S, I303K, V317I, IG321-322TE, D331G, L338I, Y358H, SY361-362GN, KH366-367EN, Q370R, L379V, Y412L…	Q14L, DA17-18S, N50S, D101N, M109V, S127Y, SN129-130CT, C133R, I135V, P145S, I153L, H156D, E159D, M166K, N186D, F190S, F196L, T205I, D213A, P231L, F244L, L248Q, M259I, H276Y, E287-288KD, N291K, T295I, TNCA298-301KHGG, I303K, K318Q, I320M, QH326-327EA, K330N, Y334F, L338-339I, EP349-350DS, T353A, I356L, YYYS358-361HFHT, H367V, Q370H, L379I, G387D, NM390-391DI, L396F, EK398-399DI, V401P, FKY410-412…	Q14L, DA17-18S, D20N, A26V, V52T, I71V, D101N, M109V, L113S, S127Y, SN129-130CT, C133R, P145S, I153L, H156D, E159D, M166K, N186D, F190I, I194T, F196L, TM205-206RI, S218N, D226E, P231L, T240I, L248Q, T250I, M259V, V261I, H276Y, E287-288KD, N291K, T295I, TNCA298-301KDGG, I303K, K318Q, I320M, QH326-327EA, K330N, Y334F, L338-339I, EP349-350DS, T353A, I356L, YYYS358-361HFHT, H367V, Q370H, L379I, G387D…
MGF_505-5R	G20S, N43D, L119I, S129F, PE188-189SG, R336W	G20S, N43D, L119I, S129F, PE188-189SG, R336W	Ins0-0MKSQDFKYIKSF, G20S, N43D, S91G, E105K, D109N, L119T, K128E, L133S, H154R, E158G, V162E, N173Y, S177T, Q181E, E189G, I191V, K198L, T219M, N224D, T228A, I256T, I269V, V330I, R336W, E344G, K392N, C394Y, G477R, F485P, K489R, E492K, R496S	Ins0-0MSKIYFFDLSTK, I12L, G20N, VI23-24MA, IG40-41VT, N43D, I47V, P54S, VQ71-72IE, H82Y, S91G, Y94D, IR97-98AY, D102S, E105K, D109N, L119I, E125D, K128E, L133S, H138N, N142H, H154L, E158G, V162E, N173Y, S177T, E189G, N213E, TN219-220MI, ---I222-223NMDT, T228M, GM236-237ST, L239F, V257E, E260A, I269V, N278K, YQ280-281PR, D283T, E286K, RAD293-295CEA, I312V, C322Y, E325Q, V330L, R-336-336WK, E344D, …	Ins0-0MTSLDFKYIKSF, F14L, I24V, E32K, S36T, N43D, VQ71-72IE, H82Y, S91G, Y94D, IR97-98AY, D102S, E105R, D109N, KL118-119I, E125D, K128E, L133S, N142H, H154L, E158G, V162E, N173Y, S177T, E189G, N213E, TN219-220MI, ---I222-223NMDT, T228M, GM236-237ST, L239F, V257E, E260A, I269V, N278K, YQ280-281PR, D283T, E286K, RAD293-295CEA, IN312-313VD, C322Y, E325Q, V330L, R-336-336WK, E344D, I351V, MVD359-361L…	PE188-189SG, R336W
MGF_505-7R	na	na	na	na	na	na
MGF_505-9R	V37L, Q49K, M52I, Q109E, S183F, E283K, A320T, T358A, Y363F, G365K, K372E, D397N, Y433C, L470F, F505P	V37L, Q49K, M52I, QI109-110EN, S183F, A320T, T358A, Y363F, G365K, K372E, D397N, Y433C, L470F, F505P	M52I, I59V, N69D, R160G, S183F, G215D, E220V, T358K, G365D, Y433H, R444K, V464E, D485A, F505P	L14T, V37L, V40M, D42H, I45V, WM51-52HI, HK56-57NL, Q60K, S64A, N69E, F74L, K78G, S80N, Q82H, G91S, D95E, QK98-99LI, Y101E, C107Y, Q109D, P112S, Q115R, E118V, D142H, LP145-146VS, F148L, G152R, NG156-157AN, V162I, K179T, GS182-183AR, L185W, L190I, V199I, L212F, G215D, T219I, I225K, S236A, H272Y, I277T, E280K, I286L, R296K, F299M, I306L, CVNPFV309-314SIHSII, H319Y, I329V, E335A, I341L, A347V, FK349…	L14T, V37L, V40M, D42H, I45V, WM51-52HI, HK56-57NL, Q60K, S64A, N69E, F74L, K78G, S80N, Q82H, G91S, D95E, QK98-99LI, Y101E, C107Y, Q109D, P112S, Q115R, E118V, D142H, LP145-146VS, F148L, G152R, NG156-157AN, V162I, K179T, GS182-183AR, L185W, Y188F, L190I, V199I, L212F, G215D, T219I, I225K, S236A, H272Y, I277T, E280K, I286L, R296K, F299M, I306L, CVNPFV309-314SIHSII, H319Y, I329V, E335A, I341L, A347V…	V37L, Q49K, M52I, Q109E, S183F, A320T, T358A, Y363F, G365K, K372E, D397N, Y433C, L470F, F505P
NP1450L	A156V, P220L, R561K, S996A, L1446M	A156V, R561K, E672K, S996A, L1446M	A139T, V145I, A156V, V915I, TS946-947AT, S956T, A962T, L1446M	I122A, AV139-140VI, V145I, A156V, L233I, I256V, R561K, V915I, A962T, M1000I, I1196V, P1204S, V1250L, V1400I, L1446M	I122A, AV139-140VI, V145I, A156V, L233I, I256V, S554L, R561K, V915I, A962T, M1000I, I1196V, V1250L, V1400I, L1446M	L436F
NP419L	I123M, S166C, K174E	I123M, S166C, K174E	Q4H, QY8-9HC, A72T, V81I, I123M, K174E, V275E, A298V	Y9L, I13V, A29T, VQ38-39MH, I44L, M78T, I123M, Y131H, E142D, D145N, K174E, R208H, T222A, T262I, V272I, NV274-275DE, A283T, A312P	Y9L, I13V, VQ38-39MH, I44L, M78T, I123M, Y131H, E142D, K174E, R208H, T222A, T262I, V272I, NV274-275DE, A283T, A312P	H97Y, I123M, S166C, K174E
NP868R	I120V, L466F, H534Y, S536R, I639V	I120V, H534Y, S536R, I639V	L81F, I120V, A156T, T176S, V279I, S355T, N517D, I639V, Q748R	D5E, Q33H, E79D, L81F, I120V, RV131-132QI, I142V, A156T, T171A, I297M, S355A, S357N, I393V, S402A, I532V, V656I, NT718-719S, Q748R, I758V, I784V, K828M, N840T	D5E, Q33H, E79D, L81F, I120V, RV131-132QI, I142V, A156T, T171A, I297M, S355A, S357N, I393V, N517D, I532V, H534Y, V656I, NT718-719S, Q748R, I758V, I784V, K828M, N840T	I120V, D182G, Q259R
O174L	D13H, D73G, K93E, N95K, VL113-114IF	D13H, D73G, K93E, N95K, VL113-114IF	V35I, L74F	I5T, D13A, V35M, H64Y, D73G, V78A, K93E, N95K, VL113-114IF, I169V	I5T, D13V, V35M, H64Y, D73G, K93E, N95K, VL113-114IF, A128V, K157R, I169V
O61R				I22V, K-41-42QK, AE46-47PD	I22V, K-41-42QK, E47D
P1192R	I61L, N74S, H125F, H172Q, V303I, V327I, I352V, K394R, A607V, V924D, T1027S, R1140H	I61L, N74S, H125F, H172Q, V303I, V327I, I352V, K394R, A607V, V924D, T1027S	N74S, M586V, D879N, V987M, E992C, H1099Q	A3T, I46V, I61L, A103V, H125Y, I179N, E208Q, R247S, G249S, LS261-262VT, H269Y, A271T, V303I, T321A, I334V, I352V, K394R, V413I, R428K, T448A, I565V, K584N, M586V, N634K, V726L, D879N, K891D, I896V, I925V, I931M, T958A, I964V, N984S, V987I, D997N, T1027S, H1051R, E1073D, S1086G, HT1099-1100QS, I1103T, S1109T	A3T, I61L, A103V, H125Y, I179T, E208Q, R247S, G249S, LS261-262VT, H269Y, A271T, V303I, T321A, I334V, I352V, K394R, V413I, R428K, T448A, I565V, K584N, M586V, N634K, V726L, S731T, D879N, K891D, I896V, I925V, I931M, T958A, I964V, I974V, N984S, V987I, D997N, T1027S, E1041D, H1051R, E1073D, S1086G, HT1099-1100QS, I1103T, S1109T
Q706L	L482V	L482V	I14T, Y22F, R381C	Y22F, Y315H, A320T, V353I, A362T, N374T, R381C, T431A, G450E, A645T, D666G, A706V	Y22F, H128P, Y315H, A320T, V353I, N374T, R381C, T431A, G450E, A645T, D666G, A706V	L482V
QP383R	T6A, S56G, N154K, D167E, Q175K, K231R, T248K, M282I, G289E, V320I, H378Y	T6A, S56G, N154K, D167E, Q175K, K231R, T248K, M282I, G289E, V320I, H378Y	A88G, V93I, N154K, K157R, Q175K, V196I, K231R, M240I, T248K, T272M, AENI274-277TKDM, ----DMPVE280-285DIPSTDMLV, R300H, V317I, V320I, H378Y	N30K, D151E, N154K, KG157-158GA, V165M, L168V, Q175K, N177H, I185L, M199I, V203A, I223V, M240I, I246V, T248K, T253I, G265E, V267M, AEDTSAENISTKDM269-282SNGMPSNGMPSNGI, G289S, R301S, I315V, V320I, D322N, I326V, DN347-348ED, V359-360AI, H363Y, I367V, H378Y	N30K, D151E, N154K, KG157-158GA, V165M, L168V, Q175K, N177H, I185L, M199I, V203A, I223V, M240I, I246V, T248K, T253I, G265E, V267M, AEDTSAEN269-276SNGMPSNG, ST--------------------K---------------DM278-282PSNGIPSNGMSSNGMPSSPPNGNMMPSNGMGSPGIPSNGI, G289S, R301S, I315V, V320I, D322N, I326V, DN347-348ED, V359-360AI, H363Y, I367V, H378Y
QP509L	V28L, Q68R, Y292C, I369V	V28L, Q68R, Y292C, I369V	K16R, V28L, Q68R, T80A, I155V, Y292C, A388T, Ins509-509QKHT	V28F, K30R, V34I, Q68R, TR80-81AH, T162K, M183I, Q204P, I256L, S289K, Y292C, A320T, H332Q, D337N, K361E, Q367E, C500S	F25V, V28F, K30R, V34I, Q68R, TR80-81AH, T162K, M183I, Q204P, I256L, S289K, Y292C, A320T, H332Q, D337N, K361E, C500S
R298L	MSRPEQQLKKMLKNPQAQYAFYPTAKVERISTTQH1-35Del	N14T	F21V, R237G, E255D	L8F, M11V, F21V, A25V, Q34E, M36S, R42K, Ins48R, H56Q, VG58-59IR, PII61-63SVV, L80M, V89I, H102Y, T127N, I133M, N163K, I166M, D179N, TR181-182DH, R237G, EN243-244DH, E255D, S269G	L8F, M11V, F21V, A25V, Q34E, M36S, R42K, Ins48R, H56Q, VG58-59IR, PII61-63SVV, L80M, V89I, H102Y, T127N, I133M, N163K, I166M, D179N, TR181-182DH, R237G, EN243-244DH, E255D, S269G	N14T
S183L	R120K	R120K	R17K, I39V, A129S	R17K, H35R, K69N, GE77-78EG, D104G, R120K, F122L, C125S, A129S, H132N, H150L, V171M	R17K, H35R, N54T, K69N, GE77-78EG, D104G, R120K, F122L, C125S, A129S, H132N, H150L, V171M
S273R	T189A	T189A	E38Q, T189A, S192A	L18I, E38Q, V120I, V145A, T189A, V215I, A250T, A255T, D261E	L18I, E38Q, V120I, V145A, T189A, A250T, A255T, D261E, I272N
X69R_1	S47Y, T65I	S47Y, T65I	SK14-15FI, I43V, S47Y, T65L	na	na	S47Y, T65I
